# Supplementary material for: Mapping the N-linked glycosites of rice (Oryza sativa L.) germinating embryos
Source: PLoS One. 2017 Mar 22;12(3):e0173853. doi: 10.1371/journal.pone.0173853 (PMC5362090; doi:10.1371/journal.pone.0173853)
Supplement: S1 Table — (XLSX) [file pone.0173853.s007.xlsx]

## Sheet: Sheet1
S1 Table. Primers for qRT-PCR.
ID	Primers (5’ to 3’)
	Sense	Anti-sense
BAK1P	TTGACTGGGCCAATCCCAAG	TCCAAGCGTGGGTTCTTCTC
RLPK-1	CTGTAGCCGTCTCGAAGTCC	GAACGAGTTGGGCTAGGCTT
CLAVATA1	GCAGCTCTGGGAGAACAACT	CGATGAGCGTGTGCATCTTG
XIAO	GCGGCTCAGAGAGGTGTATC	GATTCCCCGGTGTGGACAAT
TMM	GAGCAACAATGGCCTAAGCG	CCCATCGGGTTGTTCTCCAT
Calreticulin	ATCTGGCAGCATCTACGAGC	TCCCTCAGGCTTCTTGTCCT
BIR3L	TGCGCATACCTCAACGTCAT	TAGGAGACGTCGAAGGTGGA
PDIL1-1	CCAGTACTTTGGGCTGAGGG	TTTGGTCAGGCTCAACGTGT
IRK	TTCGCTCGATGGCCAGATAC	GAGAGGTCGAGCGTCTTGAG
HSP	ATGAGGATGAGTCAAGTG	GGTTTCCTTTACTGTCTTT
LOC_Os01g68324	AGGTAGCGCAAAGGATTGCT	GGTCTTTGGAGGTCAGCGAA
LOC_Os04g32550	AGTCGCCACTGCCCTTATTC	TATGCATGAGAGGACGCCAG
LOC_Os04g57890	TGGACAGGGCGGTTTTACTC	ACATGAACGAAGACCACGCT
LOC_Os05g44360	GCTCAAGGCACCCCAACTAT	TTGCCATCGGTCTCAACGAA
LOC_Os05g23600	ACCTGACTTCGCACATCGTT	TTGAGAAACAGCCTCCGGTC
OsDGL1	AAATGAGCCTGGCATGTACC	GACAGTGTCTTCAGAACATAAGGG
LOC_Os06g13650	TGGCCAGCACCGTCTTTATT	TTGCACAATCGTCGTACCCA
GnT1	GGTCAAGCATGGGGCAATTC	CACTAGCGACGTCTTTCCCA
OsMOGS	AGACGAGAGCTTTTGCGTGA	TGATTCAGGTGGAATGGCCC
