# Supplementary material for: Mapping the N-linked glycosites of rice (Oryza sativa L.) germinating embryos
Source: PLoS One. 2017 Mar 22;12(3):e0173853. doi: 10.1371/journal.pone.0173853 (PMC5362090; doi:10.1371/journal.pone.0173853)
Supplement: S2 Table — (XLSX) [file pone.0173853.s008.xlsx]

## Sheet: Combined
S2 Table. Glycosylation proteins, peptides and sites of rice germinating embryos at 24 HPI.
						Exp. 1						Exp. 2						Exp. 3
Protein accession	Position	Amino acid	Protein names	Gene names	MSU ID	Score	Modified sequence	Mass error [ppm]	Charge	m/z	Localization probability	Score	Modified sequence	Mass error [ppm]	Charge	m/z	Localization probability	Score	Modified sequence	Mass error [ppm]	Charge	m/z	Localization probability	Biological Process	Cellular Component	Molecular Function	KEGG KO No.	KEGG gene name	KEGG pathway description	InterPro ID	InterPro Domain	Containing signal peptides
Q0JKM8	265	N	Similar to Aspartic proteinase oryzasin 1 precursor (EC 3.4.23.-).	Os01g0663400-01	LOC_Os01g47410	58.699	_GN(de)HTYVPVTR_	0.92289	2	573.793	1	86.344	_GN(de)HTYVPVTR_	-1.7534	2	573.793	1	86.344	_GN(de)HTYVPVTR_	-1.7534	2	573.793	1	macromolecule catabolic process; single-organism process; single-organism metabolic process; protein metabolic process; proteolysis; metabolic process; protein catabolic process; primary metabolic process; lipid metabolic process; macromolecule metabolic process; organic substance metabolic process;	intracellular; cell; intracellular part; cytoplasmic part; organelle; membrane-bounded organelle; intracellular organelle; intracellular membrane-bounded organelle; cell part; cytoplasm; vacuole;	peptidase activity; aspartic-type peptidase activity; peptidase activity, acting on L-amino acid peptides; catalytic activity; hydrolase activity; endopeptidase activity; aspartic-type endopeptidase activity;	K08245			IPR001461; IPR001969; IPR007856; IPR008138; IPR008139; IPR011001; IPR021109;	Aspartic peptidase; Aspartic peptidase, active site; Saposin-like type B, region 1; Saposin B type, region 2; Saposin B type domain; Saposin-like; Aspartic peptidase domain;	YES
Q42456	252	N	Aspartic proteinase oryzasin 1 precursor (EC 3.4.23.-).	Os05g0567100-02	LOC_Os05g49200	103.08	_GN(de)HTYVPVSQK_	0.70302	3	411.543	1	127.83	_GN(de)HTYVPVSQK_	1.0318	2	616.811	1	127.83	_GN(de)HTYVPVSQK_	1.0318	2	616.811	1	single-organism process; single-organism metabolic process; metabolic process; primary metabolic process; lipid metabolic process; organic substance metabolic process;	intracellular; cell; intracellular part; cytoplasmic part; organelle; membrane-bounded organelle; intracellular organelle; intracellular membrane-bounded organelle; cell part; cytoplasm; vacuole;	peptidase activity; aspartic-type peptidase activity; peptidase activity, acting on L-amino acid peptides; catalytic activity; hydrolase activity; endopeptidase activity; aspartic-type endopeptidase activity;	K08245			IPR001461; IPR001969; IPR007856; IPR008138; IPR008139; IPR011001; IPR021109;	Aspartic peptidase; Aspartic peptidase, active site; Saposin-like type B, region 1; Saposin B type, region 2; Saposin B type domain; Saposin-like; Aspartic peptidase domain;	YES
B9FM05	220	N	Leucine-rich repeat, N-terminal domain containing protein.	Os05g0104700-01	LOC_Os05g01444	140.49	_AGQQAFLTLSHNN(de)LSGR_	-1.4688	3	606.311	0.854101	159.34	_AGQQAFLTLSHNN(de)LSGR_	-1.3767	3	606.311	0.850332	159.34	_AGQQAFLTLSHNN(de)LSGR_	-1.3767	3	606.311	0.850332							IPR001611; IPR013210;	Leucine-rich repeat; Leucine-rich repeat-containing N-terminal, plant-type;
Q8GT94	77	N	Leucine-rich repeat, N-terminal domain containing protein.	Os01g0809300-01	LOC_Os01g59440	68.41	_LDLGNLN(de)LSGHLVPELGK_	0.61749	3	631.351	0.958598	76.301	_LDLGNLN(de)LSGHLVPELGK_	0.59669	3	631.351	0.942276	76.301	_LDLGNLN(de)LSGHLVPELGK_	0.59669	3	631.351	0.942276							IPR001611; IPR013210;	Leucine-rich repeat; Leucine-rich repeat-containing N-terminal, plant-type;	YES
Q9AX68	44	N	Protein of unknown function DUF642 domain containing protein.	Os01g0611000-01	LOC_Os01g42520	54.259	_SDLVN(de)GTVVR_	-0.19292	2	531.787	1	158.85	_SDLVN(de)GTVVR_	1.9121	2	531.787	1	158.85	_SDLVN(de)GTVVR_	1.9121	2	531.787	1							IPR006946; IPR008979;	Protein of unknown function DUF642; Galactose-binding domain-like;	YES
Q9AX68	330	N	Protein of unknown function DUF642 domain containing protein.	Os01g0611000-01	LOC_Os01g42520	64.103	_AVLEFAAIAN(de)R_	2.1428	2	589.327	1	93.096	_AVLEFAAIAN(de)R_	-1.7726	2	589.327	1	93.096	_AVLEFAAIAN(de)R_	-1.7726	2	589.327	1							IPR006946; IPR008979;	Protein of unknown function DUF642; Galactose-binding domain-like;	YES
P0C1U4	218	N	Similar to Endo-1,4-beta-glucanase (EC 3.2.1.4).	Os03g0329500-01	LOC_Os03g21210	49.448	_TFN(de)STADTIDR_	0.027721	2	622.288	1	102.4	_TFN(de)STADTIDR_	1.247	2	622.288	1	102.4	_TFN(de)STADTIDR_	1.247	2	622.288	1	cellular carbohydrate catabolic process; catabolic process; carbohydrate metabolic process; cell wall organization; external encapsulating structure organization; organic substance metabolic process; cellular process; carbohydrate catabolic process; glucan catabolic process; cellular macromolecule metabolic process; cellulose metabolic process; cellulose catabolic process; beta-glucan metabolic p…	intrinsic component of membrane; membrane part; integral component of membrane; membrane;	hydrolase activity, hydrolyzing O-glycosyl compounds; cellulase activity;				IPR001701; IPR008928; IPR012341; IPR018221;	Glycoside hydrolase, family 9; Six-hairpin glycosidase-like; Six-hairpin glycosidase; Glycoside hydrolase, family 9, active site;
Q943L0	160	N	Thaumatin, pathogenesis-related family protein.	Os01g0839900-01	LOC_Os01g62260	293.35	_N(de)LTETCPSELQLR_	-1.3438	2	782.382	1	216.15	_N(de)LTETCPSELQLR_	2.4324	2	782.382	1	216.15	_N(de)LTETCPSELQLR_	2.4324	2	782.382	1	plant-type cell wall organization; plant-type cell wall organization or biogenesis; cell wall organization or biogenesis; cell wall organization; external encapsulating structure organization; cytokinesis; cytokinesis by cell plate formation; single-organism process; cellular component organization; cellular component organization or biogenesis; cellular process; cell wall modification; mitotic c…	cell wall; symplast; cell-cell junction; plant-type cell wall; plasmodesma;					IPR001938;	Thaumatin;	YES
Q6I5I5	344	N	Leucine-rich repeat, plant specific containing protein.	Os05g0530701-01	LOC_Os05g45430							176.04	_LASLTTLSLENNN(de)LTGR_	-2.8722	2	910.486	0.831573	176.04	_LASLTTLSLENNN(de)LTGR_	-2.8722	2	910.486	0.831573							IPR001611;	Leucine-rich repeat;	YES
Q6I5I5	363	N	Leucine-rich repeat, plant specific containing protein.	Os05g0530701-01	LOC_Os05g45430	53.493	_MYHLN(de)LSK_	0.16484	2	504.757	1	61.582	_MYHLN(de)LSK_	0.66777	2	504.757	1	61.582	_MYHLN(de)LSK_	0.66777	2	504.757	1							IPR001611;	Leucine-rich repeat;	YES
B9FX74	255	N	Similar to Cysteine protease (Fragment).	Os07g0480900-01	LOC_Os07g29760	50.005	_VAN(de)FTVVAPPGGNDGDGDAQMR_	1.7099	3	731.004	0.999926	105.06	_VAN(de)FTVVAPPGGNDGDGDAQMR_	3.9388	2	1096	1	105.06	_VAN(de)FTVVAPPGGNDGDGDAQMR_	3.9388	2	1096	1			peptidase activity; cysteine-type peptidase activity; peptidase activity, acting on L-amino acid peptides;	K01373			IPR000169; IPR000668; IPR013128; IPR013201;	Cysteine peptidase, cysteine active site; Peptidase C1A, papain C-terminal; Peptidase C1A; Cathepsin propeptide inhibitor domain (I29);	YES
A3A4F6	36	N	Protein kinase, core domain containing protein.	Os02g0210700-01	LOC_Os02g11930	167.09	_LDLSN(de)NSFHGR_	0.33844	2	631.804	0.99903	113.93	_LDLSN(de)NSFHGR_	-2.8539	3	421.539	0.988212	113.93	_LDLSN(de)NSFHGR_	-2.8539	3	421.539	0.988212			purine ribonucleotide binding; adenyl ribonucleotide binding; purine nucleotide binding; protein kinase activity; purine ribonucleoside triphosphate binding; catalytic activity; adenyl nucleotide binding; transferase activity; nucleoside binding; purine nucleoside binding; transferase activity, transferring phosphorus-containing groups; phosphotransferase activity, alcohol group as acceptor; carb…				IPR000719; IPR001611; IPR008271; IPR011009; IPR013320; IPR017441;	Protein kinase domain; Leucine-rich repeat; Serine/threonine-protein kinase, active site; Protein kinase-like domain; Concanavalin A-like lectin/glucanase domain; Protein kinase, ATP binding site;	YES
A3A4F6	57	N	Protein kinase, core domain containing protein.	Os02g0210700-01	LOC_Os02g11930	76.326	_HLN(de)LSVNSLDGR_	1.1129	2	664.346	0.99999	101.71	_HLN(de)LSVNSLDGR_	-3.0017	3	443.233	1									purine ribonucleotide binding; adenyl ribonucleotide binding; purine nucleotide binding; protein kinase activity; purine ribonucleoside triphosphate binding; catalytic activity; adenyl nucleotide binding; transferase activity; nucleoside binding; purine nucleoside binding; transferase activity, transferring phosphorus-containing groups; phosphotransferase activity, alcohol group as acceptor; carb…				IPR000719; IPR001611; IPR008271; IPR011009; IPR013320; IPR017441;	Protein kinase domain; Leucine-rich repeat; Serine/threonine-protein kinase, active site; Protein kinase-like domain; Concanavalin A-like lectin/glucanase domain; Protein kinase, ATP binding site;	YES
A3A4F6	193	N	Protein kinase, core domain containing protein.	Os02g0210700-01	LOC_Os02g11930	151.56	_ALFN(de)TSSLTAIYLDR_	-0.434	2	844.443	1	196.95	_ALFN(de)TSSLTAIYLDR_	-0.51055	2	844.443	1	196.95	_ALFN(de)TSSLTAIYLDR_	-0.51055	2	844.443	1			purine ribonucleotide binding; adenyl ribonucleotide binding; purine nucleotide binding; protein kinase activity; purine ribonucleoside triphosphate binding; catalytic activity; adenyl nucleotide binding; transferase activity; nucleoside binding; purine nucleoside binding; transferase activity, transferring phosphorus-containing groups; phosphotransferase activity, alcohol group as acceptor; carb…				IPR000719; IPR001611; IPR008271; IPR011009; IPR013320; IPR017441;	Protein kinase domain; Leucine-rich repeat; Serine/threonine-protein kinase, active site; Protein kinase-like domain; Concanavalin A-like lectin/glucanase domain; Protein kinase, ATP binding site;	YES
A3A4F6	300	N	Protein kinase, core domain containing protein.	Os02g0210700-01	LOC_Os02g11930	71.176	_YLELAN(de)NSLIGR_	1.3666	2	683.367	0.835395	98.105	_YLELAN(de)NSLIGR_	4.4143	2	683.367	0.951566	98.105	_YLELAN(de)NSLIGR_	4.4143	2	683.367	0.951566			purine ribonucleotide binding; adenyl ribonucleotide binding; purine nucleotide binding; protein kinase activity; purine ribonucleoside triphosphate binding; catalytic activity; adenyl nucleotide binding; transferase activity; nucleoside binding; purine nucleoside binding; transferase activity, transferring phosphorus-containing groups; phosphotransferase activity, alcohol group as acceptor; carb…				IPR000719; IPR001611; IPR008271; IPR011009; IPR013320; IPR017441;	Protein kinase domain; Leucine-rich repeat; Serine/threonine-protein kinase, active site; Protein kinase-like domain; Concanavalin A-like lectin/glucanase domain; Protein kinase, ATP binding site;	YES
A3A4F6	338	N	Protein kinase, core domain containing protein.	Os02g0210700-01	LOC_Os02g11930	42.314	_LSGPIPASLVN(de)ASK_	2.224	2	678.885	1							78.69	_LSGPIPASLVN(de)ASK_	-1.0113	2	678.885	1			purine ribonucleotide binding; adenyl ribonucleotide binding; purine nucleotide binding; protein kinase activity; purine ribonucleoside triphosphate binding; catalytic activity; adenyl nucleotide binding; transferase activity; nucleoside binding; purine nucleoside binding; transferase activity, transferring phosphorus-containing groups; phosphotransferase activity, alcohol group as acceptor; carb…				IPR000719; IPR001611; IPR008271; IPR011009; IPR013320; IPR017441;	Protein kinase domain; Leucine-rich repeat; Serine/threonine-protein kinase, active site; Protein kinase-like domain; Concanavalin A-like lectin/glucanase domain; Protein kinase, ATP binding site;	YES
B9GCX2	581	N	Similar to Relative to SR12 protein (Fragment).	Os12g0429200-01	LOC_Os12g24170	58.079	_VN(de)ISDADVAFWSSK_	0.30488	2	771.372	1	103.04	_VN(de)ISDADVAFWSSK_	-0.44108	2	771.372	1	103.04	_VN(de)ISDADVAFWSSK_	-0.44108	2	771.372	1	organic substance metabolic process; metabolic process; carbohydrate metabolic process; primary metabolic process;		galactosidase activity; hydrolase activity, hydrolyzing O-glycosyl compounds; beta-galactosidase activity;				IPR001944; IPR008979; IPR013781; IPR017853; IPR019801; IPR031330;	Glycoside hydrolase, family 35; Galactose-binding domain-like; Glycoside hydrolase, catalytic domain; Glycoside hydrolase superfamily; Glycoside hydrolase, family 35, conserved site; Glycoside hydrolase 35, catalytic domain;	YES
B9FWE4	25	N	Similar to Calreticulin (Fragment).	Os07g0246200-02	LOC_Os07g14270	127.32	_KDENMAGEWN(de)HTSGK_	0.63395	3	569.582	1	188.58	_KDENMAGEWN(de)HTSGK_	2.3042	3	569.582	1	188.58	_KDENMAGEWN(de)HTSGK_	2.3042	3	569.582	1	cellular process; protein metabolic process; cellular macromolecule metabolic process; metabolic process; cellular metabolic process; primary metabolic process; organic substance metabolic process; protein folding; macromolecule metabolic process; cellular protein metabolic process;	endoplasmic reticulum; intracellular membrane-bounded organelle; intracellular; cell; intracellular part; cytoplasmic part; organelle; membrane-bounded organelle; intracellular organelle; cell part; cytoplasm; endomembrane system;	binding; calcium ion binding; metal ion binding; ion binding; cation binding;	K08057	CALR; calreticulin	osa04141 Protein processing in endoplasmic reticulum - Oryza sativa japonica (Japanese rice) (RefSeq); osa04145 Phagosome - Oryza sativa japonica (Japanese rice) (RefSeq);	IPR001580; IPR009033; IPR009169; IPR013320; IPR018124;	Calreticulin/calnexin; Calreticulin/calnexin, P domain; Calreticulin; Concanavalin A-like lectin/glucanase domain; Calreticulin/calnexin, conserved site;	YES
Q7XUH4	243	N	Protein kinase, core domain containing protein.	Os04g0576900-01	LOC_Os04g48760	77.08	_LTGAIPAAAFGGVGN(de)SSLR_	-0.30256	2	881.473	1							75.533	_LTGAIPAAAFGGVGN(de)SSLR_	-0.39028	2	881.473	1		intrinsic component of membrane; membrane part; integral component of membrane; membrane;	purine ribonucleotide binding; adenyl ribonucleotide binding; purine nucleotide binding; purine ribonucleoside triphosphate binding; catalytic activity; adenyl nucleotide binding; transferase activity; nucleoside binding; purine nucleoside binding; transferase activity, transferring phosphorus-containing groups; binding; carbohydrate derivative binding; ATP binding; phosphotransferase activity, a…				IPR000719; IPR001611; IPR003591; IPR008271; IPR011009; IPR013210; IPR013320;	Protein kinase domain; Leucine-rich repeat; Leucine-rich repeat, typical subtype; Serine/threonine-protein kinase, active site; Protein kinase-like domain; Leucine-rich repeat-containing N-terminal, plant-type; Concanavalin A-like lectin/glucanase domain;	YES
Q94DM2	283	N	Similar to Peroxidase BP 1 precursor.	Os01g0963000-04	LOC_Os01g73200	97.69	_QGLFTSDQGLFFN(de)ATTKPIVTK_	-0.43153	3	806.093	1	110.75	_QGLFTSDQGLFFN(de)ATTKPIVTK_	-0.77275	3	806.093	1	110.75	_QGLFTSDQGLFFN(de)ATTKPIVTK_	-0.77275	3	806.093	1	response to stress; response to oxidative stress;		metal ion binding; tetrapyrrole binding; catalytic activity; antioxidant activity; heterocyclic compound binding; cation binding; oxidoreductase activity, acting on peroxide as acceptor; organic cyclic compound binding; peroxidase activity; heme binding; binding; oxidoreductase activity;	K00430	E1.11.1.7; peroxidase [EC:1.11.1.7]	osa01100 Metabolic pathways - Oryza sativa japonica (Japanese rice) (RefSeq); osa00940 Phenylpropanoid biosynthesis - Oryza sativa japonica (Japanese rice) (RefSeq); osa01110 Biosynthesis of secondary metabolites - Oryza sativa japonica (Japanese rice) (RefSeq);	IPR000823; IPR002016; IPR010255; IPR019793; IPR019794;	Plant peroxidase; Haem peroxidase, plant/fungal/bacterial; Haem peroxidase; Peroxidases heam-ligand binding site; Peroxidase, active site;	YES
Q0JBX3	128	N	Leucine-rich repeat, plant specific containing protein.	Os04g0505200-02	LOC_Os04g42620	63.185	_GFFCERPPN(de)ITDR_	-0.37587	3	537.921	1	93.766	_GFFCERPPN(de)ITDR_	-0.20794	3	537.921	1	93.766	_GFFCERPPN(de)ITDR_	-0.20794	3	537.921	1									YES
Q0JBX3	206	N	Leucine-rich repeat, plant specific containing protein.	Os04g0505200-02	LOC_Os04g42620	66.692	_N(de)ATFVDIR_	-0.14253	2	469.745	1	82.426	_N(de)ATFVDIR_	-0.87541	2	469.745	1	82.426	_N(de)ATFVDIR_	-0.87541	2	469.745	1									YES
Q7X7M4	123	N	Similar to Beta-D-xylosidase.	Os04g0530700-01	LOC_Os04g44840	90.348	_SATIFPQVILSAAAFN(de)R_	0.73279	2	904.993	1	105.28	_SATIFPQVILSAAAFN(de)R_	-0.064352	2	904.993	1							carbohydrate metabolic process; metabolic process; primary metabolic process; organic substance metabolic process;	intracellular; cell; organelle part; intracellular part; membrane; organelle membrane; vacuolar part; cytoplasmic part; organelle; membrane-bounded organelle; intracellular organelle; cell part; cytoplasm; intracellular organelle part; vacuole; vacuolar membrane; bounding membrane of organelle;	xylan 1,4-beta-xylosidase activity; hydrolase activity, hydrolyzing O-glycosyl compounds; xylanase activity;				IPR001764; IPR002772; IPR017853; IPR026891; IPR026892;	Glycoside hydrolase, family 3, N-terminal; Glycoside hydrolase family 3 C-terminal domain; Glycoside hydrolase superfamily; Fibronectin type III-like domain; Glycoside hydrolase family 3;	YES
Q69WY2	593	N	Hypothetical conserved gene.	Os06g0613000-01	LOC_Os06g41030	79.652	_LN(de)LTSAGDFLSVTK_	0.41307	2	734.893	1	194.48	_LN(de)LTSAGDFLSVTK_	0.65773	2	734.893	1	194.48	_LN(de)LTSAGDFLSVTK_	0.65773	2	734.893	1			catalytic activity;				IPR006311; IPR008928; IPR012878;	Twin-arginine translocation pathway, signal sequence; Six-hairpin glycosidase-like; Beta-L-arabinofuranosidase, GH127;
Q0JCP6	131	N	Similar to OSIGBa0097P08.2 protein.	Os04g0458300-02	LOC_Os04g38530	48.284	_GFSN(de)VTWTVK_	-1.1516	2	571.292	1	110.38	_GFSN(de)VTWTVK_	-3.1585	2	571.292	1	110.38	_GFSN(de)VTWTVK_	-3.1585	2	571.292	1	monosaccharide metabolic process; hexose metabolic process;		catalytic activity; aldose 1-epimerase activity; racemase and epimerase activity, acting on carbohydrates and derivatives; binding; isomerase activity; racemase and epimerase activity; carbohydrate binding;	K01785	galM; aldose 1-epimerase [EC:5.1.3.3]	osa01100 Metabolic pathways - Oryza sativa japonica (Japanese rice) (RefSeq); osa00010 Glycolysis / Gluconeogenesis - Oryza sativa japonica (Japanese rice) (RefSeq); osa01110 Biosynthesis of secondary metabolites - Oryza sativa japonica (Japanese rice) (RefSeq); osa00052 Galactose metabolism - Oryza sativa japonica (Japanese rice) (RefSeq);	IPR008183; IPR011013; IPR014718; IPR015443;	Aldose 1-/Glucose-6-phosphate 1-epimerase; Galactose mutarotase-like domain; Glycoside hydrolase-type carbohydrate-binding, subgroup; Aldose 1-epimerase;	YES
Q0J0Q3	69	N	Similar to Beta-1,3-glucanase (Fragment).	Os09g0502200-01	LOC_Os09g32550	48.284	_IYDAN(de)SSVLR_	0.44368	2	570.793	1	120.45	_IYDAN(de)SSVLR_	-1.1531	2	570.793	1	120.45	_IYDAN(de)SSVLR_	-1.1531	2	570.793	1	organic substance metabolic process; metabolic process; carbohydrate metabolic process; primary metabolic process;		catalytic activity; hydrolase activity, hydrolyzing O-glycosyl compounds; hydrolase activity, acting on glycosyl bonds; hydrolase activity;				IPR000490; IPR012946; IPR013781; IPR017853;	Glycoside hydrolase, family 17; X8 domain; Glycoside hydrolase, catalytic domain; Glycoside hydrolase superfamily;	YES
Q0D9G9	452	N	Similar to Heat shock protein 90.	Os06g0716700-02	LOC_Os06g50300	97.273	_GLVDSDTLPLN(de)VSR_	-0.13502	2	744.893	1	115.06	_GLVDSDTLPLN(de)VSR_	3.0229	2	744.893	1	115.06	_GLVDSDTLPLN(de)VSR_	3.0229	2	744.893	1	secretion; response to hydrogen peroxide; regulation of multicellular organismal development; protein folding; cellular protein modification process; establishment of localization; monosaccharide biosynthetic process; protein localization; cellular component organization; cellular component organization or biogenesis; cellular process; carbohydrate biosynthetic process; carbohydrate catabolic pro…	membrane; symplast; plasma membrane; apoplast; cell-cell junction; plasmodesma; chloroplast; cell periphery; organelle membrane; plastid; organelle; membrane-bounded organelle; intracellular organelle; intracellular membrane-bounded organelle; extracellular region; organelle part; intracellular; cell; nucleus; intracellular part; vacuolar part; cytoplasmic part; bounding membrane of organelle; ce…	purine ribonucleotide binding; adenyl ribonucleotide binding; carbohydrate derivative binding; nucleotide binding; adenyl nucleotide binding; nucleoside binding; purine nucleoside binding; ion binding; anion binding; purine nucleotide binding; heterocyclic compound binding; binding; ATP binding; organic cyclic compound binding; nucleoside phosphate binding; purine ribonucleoside triphosphate bind…	K09487	HSP90B; heat shock protein 90kDa beta	osa04626 Plant-pathogen interaction - Oryza sativa japonica (Japanese rice) (RefSeq); osa04141 Protein processing in endoplasmic reticulum - Oryza sativa japonica (Japanese rice) (RefSeq);	IPR001404; IPR003594; IPR019805; IPR020568; IPR020575;	Heat shock protein Hsp90 family; Histidine kinase-like ATPase, C-terminal domain; Heat shock protein Hsp90, conserved site; Ribosomal protein S5 domain 2-type fold; Heat shock protein Hsp90, N-terminal;	YES
A3A1C2	140	N	Similar to Xylanase inhibitor precursor (Xylanase inhibitor TAXI-I).	Os01g0937100-01	LOC_Os01g71090	48.907	_FIAN(de)TTDGKNPLIQVSVK_	-2.2603	3	650.026	0.978305	137.45	_FIAN(de)TTDGKNPLIQVSVK_	3.2058	3	650.026	0.999998	137.45	_FIAN(de)TTDGKNPLIQVSVK_	3.2058	3	650.026	0.999998			peptidase activity; catalytic activity; aspartic-type peptidase activity; endopeptidase activity; aspartic-type endopeptidase activity; peptidase activity, acting on L-amino acid peptides; hydrolase activity;				IPR001461; IPR021109;	Aspartic peptidase; Aspartic peptidase domain;	YES
A3A1C2	384	N	Similar to Xylanase inhibitor precursor (Xylanase inhibitor TAXI-I).	Os01g0937100-01	LOC_Os01g71090	119.77	_LPFYTSCSNFN(de)FTK_	0.52404	2	864.895	0.975161	143.81	_LPFYTSCSNFN(de)FTK_	-2.2554	2	864.895	0.985883	143.81	_LPFYTSCSNFN(de)FTK_	-2.2554	2	864.895	0.985883			peptidase activity; catalytic activity; aspartic-type peptidase activity; endopeptidase activity; aspartic-type endopeptidase activity; peptidase activity, acting on L-amino acid peptides; hydrolase activity;				IPR001461; IPR021109;	Aspartic peptidase; Aspartic peptidase domain;	YES
Q6AUL0	299	N	Peptidase A1 domain containing protein.	Os05g0403300-01	LOC_Os05g33430	56.424	_VNGHTVPVN(de)ATLLAIDK_	0.10812	3	588.996	0.999739	123.15	_VN(de)GHTVPVN(de)ATLLAIDK_	3.2302	3	589.324	1	123.15	_VN(de)GHTVPVN(de)ATLLAIDK_	3.2302	3	589.324	1			peptidase activity; catalytic activity; aspartic-type peptidase activity; endopeptidase activity; aspartic-type endopeptidase activity; peptidase activity, acting on L-amino acid peptides; hydrolase activity;				IPR001461; IPR021109;	Aspartic peptidase; Aspartic peptidase domain;	YES
Q8H8C7	51	N	Peptidoglycan-binding Lysin subgroup domain containing protein.	Os03g0133400-01	LOC_Os03g04110	140.89	_SAILYTSPN(de)ATTYGNLVAR_	0.65206	2	1008.02	0.999942	135.08	_SAILYTSPN(de)ATTYGNLVAR_	4.3263	3	672.349	1	135.08	_SAILYTSPN(de)ATTYGNLVAR_	4.3263	3	672.349	1	response to stress; defense response;	intrinsic component of membrane; cell periphery; cell; plasma membrane; membrane part; integral component of membrane; cell part; membrane;	chitin binding; carbohydrate derivative binding; protein binding; binding; protein self-association;	K13473	CEBIP; chitin elicitor-binding protein	osa04626 Plant-pathogen interaction - Oryza sativa japonica (Japanese rice) (RefSeq);	IPR018392;	LysM domain;	YES
A3B9Q8	131	N	Similar to Phi-1 protein.	Os06g0219900-01	LOC_Os06g11650	59.227	_SLSLDN(de)VTALTR_	1.1679	2	646.851	1	107.17	_SLSLDN(de)VTALTR_	-0.93081	2	646.851	1	107.17	_SLSLDN(de)VTALTR_	-0.93081	2	646.851	1							IPR006766;	Phosphate-induced protein 1;
B9ET88	187	N	Similar to Exo-beta-glucanase.	Os01g0771900-01	LOC_Os01g56510	107.21	_VVQQMTDIILGLQGDIPIN(de)HTK_	-1.9998	3	812.773	1	74.485	_VVQQMTDIILGLQGDIPIN(de)HTK_	0.16716	4	609.832	1	74.485	_VVQQMTDIILGLQGDIPIN(de)HTK_	0.16716	4	609.832	1	plant-type cell wall organization; cellular component organization; organic substance metabolic process; cellular process; plant-type cell wall modification; cell wall modification; metabolic process; carbohydrate metabolic process; cellular component organization or biogenesis; cell wall organization; cell wall organization or biogenesis; external encapsulating structure organization; primary me…		xylan 1,4-beta-xylosidase activity; xylanase activity; hydrolase activity, hydrolyzing O-glycosyl compounds;	K05349	bglX; beta-glucosidase [EC:3.2.1.21]	osa00460 Cyanoamino acid metabolism - Oryza sativa japonica (Japanese rice) (RefSeq); osa01100 Metabolic pathways - Oryza sativa japonica (Japanese rice) (RefSeq); osa00940 Phenylpropanoid biosynthesis - Oryza sativa japonica (Japanese rice) (RefSeq); osa00500 Starch and sucrose metabolism - Oryza sativa japonica (Japanese rice) (RefSeq); osa01110 Biosynthesis of secondary metabolites - Oryza sat…	IPR001764; IPR002772; IPR017853; IPR026892;	Glycoside hydrolase, family 3, N-terminal; Glycoside hydrolase family 3 C-terminal domain; Glycoside hydrolase superfamily; Glycoside hydrolase family 3;	YES
Q0DMU8	43	N	Beta-1,3-glucanase-like protein.	Os03g0792800-01	LOC_Os03g57880	89.859	_YVAVGNEPFLAAYN(de)GTFDK_	1.8972	2	1040	0.999999	131.67	_YVAVGNEPFLAAYN(de)GTFDK_	-0.14179	2	1040	1	131.67	_YVAVGNEPFLAAYN(de)GTFDK_	-0.14179	2	1040	1	organic substance metabolic process; metabolic process; carbohydrate metabolic process; primary metabolic process;		catalytic activity; hydrolase activity, hydrolyzing O-glycosyl compounds; hydrolase activity, acting on glycosyl bonds; hydrolase activity;				IPR000490; IPR012946; IPR013781; IPR017853;	Glycoside hydrolase, family 17; X8 domain; Glycoside hydrolase, catalytic domain; Glycoside hydrolase superfamily;	YES
Q67WU6	364	N	Similar to Acid phosphatase precursor.	Os06g0643900-01	LOC_Os06g43640	71.879	_ISNINYN(de)ITSGNR_	0.72756	2	734.867	0.957478	121.24	_ISNINYN(de)ITSGNR_	2.2734	2	734.867	0.99925	121.24	_ISNINYN(de)ITSGNR_	2.2734	2	734.867	0.99925	inorganic ion homeostasis; anion homeostasis; divalent inorganic anion homeostasis; response to stress; phosphate ion homeostasis; response to osmotic stress; trivalent inorganic anion homeostasis; response to cadmium ion; response to stimulus; response to abiotic stimulus; monovalent inorganic anion homeostasis; response to metal ion; ion homeostasis;	cell wall; intracellular; cell; intracellular part; cytosol; cytoplasmic part; cell part; cytoplasm; plant-type cell wall;	catalytic activity; acid phosphatase activity; hydrolase activity; hydrolase activity, acting on ester bonds; phosphatase activity; phosphoric ester hydrolase activity; metal ion binding; cation binding;				IPR004843; IPR008963; IPR015914; IPR025733; IPR029052;	Calcineurin-like phosphoesterase domain, apaH type; Purple acid phosphatase-like, N-terminal; Purple acid phosphatase, N-terminal; Iron/zinc purple acid phosphatase-like C-terminal domain; Metallo-dependent phosphatase-like;	YES
Q0DUA3	304	N	Similar to Cupin family protein, expressed.	Os03g0197300-01	LOC_Os03g10110	146.6	_GSNIGMFM(ox)VN(de)LTTGAMMGPHWNPR_	-0.085964	3	880.069	0.99999	120.32	_GSNIGMFM(ox)VN(de)LTTGAM(ox)MGPHWNPR_	-0.61946	3	885.4	0.999996	120.32	_GSNIGMFM(ox)VN(de)LTTGAM(ox)MGPHWNPR_	-0.61946	3	885.4	0.999996			nutrient reservoir activity;				IPR006045; IPR011051; IPR014710;	Cupin 1; RmlC-like cupin domain; RmlC-like jelly roll fold;
Q0DUA3	438	N	Similar to Cupin family protein, expressed.	Os03g0197300-01	LOC_Os03g10110	72.29	_SLGQDN(de)STNVGR_	-0.90558	2	625.797	0.999059	134.49	_SLGQDN(de)STNVGR_	-1.8574	2	625.797	0.999932	134.49	_SLGQDN(de)STNVGR_	-1.8574	2	625.797	0.999932			nutrient reservoir activity;				IPR006045; IPR011051; IPR014710;	Cupin 1; RmlC-like cupin domain; RmlC-like jelly roll fold;
Q10LT1	400	N	11-S plant seed storage protein family protein.	Os03g0336100-01	LOC_Os03g21790	219.26	_NAYGSSVAVDKHDYEPLGHSDIGVYLVN(de)LTAGSMMAPHVNPR_	0.19004	4	1122.04	1	254.31	_NAYGSSVAVDKHDYEPLGHSDIGVYLVN(de)LTAGSMMAPHVNPR_	2.9412	4	1122.04	1	254.31	_NAYGSSVAVDKHDYEPLGHSDIGVYLVN(de)LTAGSMMAPHVNPR_	2.9412	4	1122.04	1			nutrient reservoir activity;				IPR006045; IPR011051; IPR014710;	Cupin 1; RmlC-like cupin domain; RmlC-like jelly roll fold;	YES
Q10LT1	434	N	11-S plant seed storage protein family protein.	Os03g0336100-01	LOC_Os03g21790	109.68	_ATEYGVVLSGTGCIEVVFPN(de)GSK_	-0.12376	3	796.394	1	86.557	_ATEYGVVLSGTGCIEVVFPN(de)GSK_	-2.3676	3	796.394	1	86.557	_ATEYGVVLSGTGCIEVVFPN(de)GSK_	-2.3676	3	796.394	1			nutrient reservoir activity;				IPR006045; IPR011051; IPR014710;	Cupin 1; RmlC-like cupin domain; RmlC-like jelly roll fold;	YES
Q851J4	35	N	Protein of unknown function DUF538 family protein.	Os03g0693400-01	LOC_Os03g48710	63.624	_N(de)ATLSEILPR_	-0.24935	2	558.811	1	117.7	_N(de)ATLSEILPR_	0.20862	2	558.811	1													IPR007493;	Protein of unknown function DUF538;	YES
Q7XJ12	116	N	Thioredoxin-like fold domain containing protein.	Os09g0542200-02	LOC_Os09g37020	91.355	_LN(de)SSSTYPLLELFFK_	0.53775	2	881.463	1	109.79	_LN(de)SSSTYPLLELFFK_	1.4499	2	881.463	1	109.79	_LN(de)SSSTYPLLELFFK_	1.4499	2	881.463	1							IPR012336;	Thioredoxin-like fold;
Q6YY47	95	N	PLC-like phosphodiesterase, TIM beta/alpha-barrel domain domain containing protein.	Os02g0588500-02	LOC_Os02g37590	72.705	_MDN(de)CTNIANVYPK_	-0.90714	2	771.844	0.999284	148.48	_MDN(de)CTNIANVYPK_	-4.0082	2	771.844	1	148.48	_MDN(de)CTNIANVYPK_	-4.0082	2	771.844	1	single-organism cellular process; single-organism process; alditol metabolic process; metabolic process; alcohol metabolic process; cellular process; single-organism metabolic process; glycerol metabolic process; lipid metabolic process; carbohydrate metabolic process; cellular carbohydrate metabolic process; polyol metabolic process; single-organism carbohydrate metabolic process; cellular metab…		glycerophosphodiester phosphodiesterase activity; phosphoric diester hydrolase activity;				IPR004129; IPR017946; IPR030395;	Glycerophosphoryl diester phosphodiesterase; PLC-like phosphodiesterase, TIM beta/alpha-barrel domain; Glycerophosphodiester phosphodiesterase domain;	YES
Q6YY47	236	N	PLC-like phosphodiesterase, TIM beta/alpha-barrel domain domain containing protein.	Os02g0588500-02	LOC_Os02g37590	108.71	_LLNELAVEPSTN(de)QTYGSMLK_	1.8761	2	1106.06	1	98.443	_LLNELAVEPSTN(de)QTYGSMLK_	0.8451	2	1106.06	1							single-organism cellular process; single-organism process; alditol metabolic process; metabolic process; alcohol metabolic process; cellular process; single-organism metabolic process; glycerol metabolic process; lipid metabolic process; carbohydrate metabolic process; cellular carbohydrate metabolic process; polyol metabolic process; single-organism carbohydrate metabolic process; cellular metab…		glycerophosphodiester phosphodiesterase activity; phosphoric diester hydrolase activity;				IPR004129; IPR017946; IPR030395;	Glycerophosphoryl diester phosphodiesterase; PLC-like phosphodiesterase, TIM beta/alpha-barrel domain; Glycerophosphodiester phosphodiesterase domain;	YES
Q6YY47	534	N	PLC-like phosphodiesterase, TIM beta/alpha-barrel domain domain containing protein.	Os02g0588500-02	LOC_Os02g37590	100.22	_VMIQSTN(de)SSVLVK_	0.16286	2	704.884	1	110.38	_VM(ox)IQSTN(de)SSVLVK_	-1.2486	2	712.881	1	110.38	_VM(ox)IQSTN(de)SSVLVK_	-1.2486	2	712.881	1	single-organism cellular process; single-organism process; alditol metabolic process; metabolic process; alcohol metabolic process; cellular process; single-organism metabolic process; glycerol metabolic process; lipid metabolic process; carbohydrate metabolic process; cellular carbohydrate metabolic process; polyol metabolic process; single-organism carbohydrate metabolic process; cellular metab…		glycerophosphodiester phosphodiesterase activity; phosphoric diester hydrolase activity;				IPR004129; IPR017946; IPR030395;	Glycerophosphoryl diester phosphodiesterase; PLC-like phosphodiesterase, TIM beta/alpha-barrel domain; Glycerophosphodiester phosphodiesterase domain;	YES
Q6Z3T9	293	N	Similar to DNA-damage-repair/toleration protein DRT100 precursor.	Os08g0505900-01	LOC_Os08g39550	74.464	_GLGILN(de)LSR_	0.14621	2	473.284	1	82.287	_GLGILN(de)LSR_	-0.14463	2	473.284	1	82.287	_GLGILN(de)LSR_	-0.14463	2	473.284	1							IPR001611; IPR013210;	Leucine-rich repeat; Leucine-rich repeat-containing N-terminal, plant-type;	YES
H2KW82	282	N	Similar to Alpha-mannosidase.	Os11g0525600-02	LOC_Os11g32260	135.57	_VDDFVAAAIAQAN(de)ITR_	-0.77588	2	839.438	1	130.01	_VDDFVAAAIAQAN(de)ITR_	2.788	3	559.961	1	130.01	_VDDFVAAAIAQAN(de)ITR_	2.788	3	559.961	1	macromolecular complex assembly; cellular component assembly; cellular protein complex assembly; cysteine biosynthetic process; microtubule polymerization; serine family amino acid biosynthetic process; microtubule nucleation; macromolecular complex subunit organization; protein polymerization; mannose metabolic process; sulfur amino acid biosynthetic process; cellular component biogenesis; cyste…	cell wall; intracellular; cell; organelle part; intracellular part; membrane; organelle membrane; vacuolar part; cytoplasmic part; organelle; membrane-bounded organelle; intracellular organelle; cell part; cytoplasm; apoplast; extracellular region; intracellular organelle part; vacuole; vacuolar membrane; plant-type cell wall; bounding membrane of organelle;	zinc ion binding; hydrolase activity, hydrolyzing O-glycosyl compounds; alpha-mannosidase activity; transition metal ion binding; carbohydrate binding; mannosidase activity; binding; metal ion binding; ion binding; cation binding;	K01191	E3.2.1.24; alpha-mannosidase [EC:3.2.1.24]	osa00511 Other glycan degradation - Oryza sativa japonica (Japanese rice) (RefSeq);	IPR000602; IPR011013; IPR011330; IPR011682; IPR013780; IPR015341; IPR027291; IPR028995;	Glycoside hydrolase family 38, N-terminal domain; Galactose mutarotase-like domain; Glycoside hydrolase/deacetylase, beta/alpha-barrel; Glycosyl hydrolase family 38, C-terminal; Glycosyl hydrolase, family 13, all-beta; Glycoside hydrolase, family 38, central domain; Glycoside hydrolase 38/57, N-terminal domain; Glycoside hydrolase, families 57/38, central domain;	YES
H2KW82	535	N	Similar to Alpha-mannosidase.	Os11g0525600-02	LOC_Os11g32260	196.22	_EVESQLLPIAN(de)ASLYMR_	0.63913	2	969	1	140.46	_EVESQLLPIAN(de)ASLYM(ox)R_	2.9966	3	651.668	1	140.46	_EVESQLLPIAN(de)ASLYM(ox)R_	2.9966	3	651.668	1	macromolecular complex assembly; cellular component assembly; cellular protein complex assembly; cysteine biosynthetic process; microtubule polymerization; serine family amino acid biosynthetic process; microtubule nucleation; macromolecular complex subunit organization; protein polymerization; mannose metabolic process; sulfur amino acid biosynthetic process; cellular component biogenesis; cyste…	cell wall; intracellular; cell; organelle part; intracellular part; membrane; organelle membrane; vacuolar part; cytoplasmic part; organelle; membrane-bounded organelle; intracellular organelle; cell part; cytoplasm; apoplast; extracellular region; intracellular organelle part; vacuole; vacuolar membrane; plant-type cell wall; bounding membrane of organelle;	zinc ion binding; hydrolase activity, hydrolyzing O-glycosyl compounds; alpha-mannosidase activity; transition metal ion binding; carbohydrate binding; mannosidase activity; binding; metal ion binding; ion binding; cation binding;	K01191	E3.2.1.24; alpha-mannosidase [EC:3.2.1.24]	osa00511 Other glycan degradation - Oryza sativa japonica (Japanese rice) (RefSeq);	IPR000602; IPR011013; IPR011330; IPR011682; IPR013780; IPR015341; IPR027291; IPR028995;	Glycoside hydrolase family 38, N-terminal domain; Galactose mutarotase-like domain; Glycoside hydrolase/deacetylase, beta/alpha-barrel; Glycosyl hydrolase family 38, C-terminal; Glycosyl hydrolase, family 13, all-beta; Glycoside hydrolase, family 38, central domain; Glycoside hydrolase 38/57, N-terminal domain; Glycoside hydrolase, families 57/38, central domain;	YES
H2KW82	735	N	Similar to Alpha-mannosidase.	Os11g0525600-02	LOC_Os11g32260	80.746	_ELSTEVVTNMATN(de)K_	-0.0069334	2	770.376	0.991267	181.67	_ELSTEVVTNMATN(de)K_	0.95679	2	770.376	0.999586	181.67	_ELSTEVVTNMATN(de)K_	0.95679	2	770.376	0.999586	macromolecular complex assembly; cellular component assembly; cellular protein complex assembly; cysteine biosynthetic process; microtubule polymerization; serine family amino acid biosynthetic process; microtubule nucleation; macromolecular complex subunit organization; protein polymerization; mannose metabolic process; sulfur amino acid biosynthetic process; cellular component biogenesis; cyste…	cell wall; intracellular; cell; organelle part; intracellular part; membrane; organelle membrane; vacuolar part; cytoplasmic part; organelle; membrane-bounded organelle; intracellular organelle; cell part; cytoplasm; apoplast; extracellular region; intracellular organelle part; vacuole; vacuolar membrane; plant-type cell wall; bounding membrane of organelle;	zinc ion binding; hydrolase activity, hydrolyzing O-glycosyl compounds; alpha-mannosidase activity; transition metal ion binding; carbohydrate binding; mannosidase activity; binding; metal ion binding; ion binding; cation binding;	K01191	E3.2.1.24; alpha-mannosidase [EC:3.2.1.24]	osa00511 Other glycan degradation - Oryza sativa japonica (Japanese rice) (RefSeq);	IPR000602; IPR011013; IPR011330; IPR011682; IPR013780; IPR015341; IPR027291; IPR028995;	Glycoside hydrolase family 38, N-terminal domain; Galactose mutarotase-like domain; Glycoside hydrolase/deacetylase, beta/alpha-barrel; Glycosyl hydrolase family 38, C-terminal; Glycosyl hydrolase, family 13, all-beta; Glycoside hydrolase, family 38, central domain; Glycoside hydrolase 38/57, N-terminal domain; Glycoside hydrolase, families 57/38, central domain;	YES
Q7F1B4	156	N	Similar to C13 endopeptidase NP1 precursor.	Os01g0559600-01	LOC_Os01g37910	50.353	_NLFAVLLGN(de)K_	-0.18868	2	546.321	0.999986	61.56	_NLFAVLLGN(de)K_	-1.301	2	546.321	0.999997	61.56	_NLFAVLLGN(de)K_	-1.301	2	546.321	0.999997			peptidase activity; hydrolase activity; catalytic activity;	K01369			IPR001096;	Peptidase C13, legumain;	YES
Q84LM2	153	N	Seed-type vacuolar processing enzyme (VPE), Glutelin maturation	Os04g0537900-01	LOC_Os04g45470	117.65	_DYTGHQVTTENFFAVLLGN(de)K_	-0.37692	3	753.039	1	132.79	_DYTGHQVTTENFFAVLLGN(de)K_	1.1019	3	753.039	1	132.79	_DYTGHQVTTENFFAVLLGN(de)K_	1.1019	3	753.039	1	vacuolar protein processing; organic substance metabolic process; cellular process; protein metabolic process; macromolecule metabolic process; protein storage vacuole organization; metabolic process; protein processing; cellular metabolic process; primary metabolic process; vacuole organization; cellular macromolecule metabolic process; cellular protein metabolic process;	storage vacuole; plant-type vacuole; protein storage vacuole;	peptidase activity; cysteine-type peptidase activity; peptidase activity, acting on L-amino acid peptides; hydrolase activity; catalytic activity; nutrient reservoir activity; endopeptidase activity; cysteine-type endopeptidase activity;	K01369			IPR001096;	Peptidase C13, legumain;	YES
Q2QYI6	53	N	Protein of unknown function DUF1191 family protein.	Os11g0118600-01	LOC_Os11g02630	121.1	_AFVHPHTGIVYN(de)ATVPAN(de)LTGVALSAVR_	0.22352	4	721.139	1							93.176	_AFVHPHTGIVYN(de)ATVPAN(de)LTGVALSAVR_	-1.9248	4	721.139	1							IPR010605;	Protein of unknown function DUF1191;	YES
Q2QYI6	59	N	Protein of unknown function DUF1191 family protein.	Os11g0118600-01	LOC_Os11g02630	121.1	_AFVHPHTGIVYN(de)ATVPAN(de)LTGVALSAVR_	0.22352	4	721.139	1							93.176	_AFVHPHTGIVYN(de)ATVPAN(de)LTGVALSAVR_	-1.9248	4	721.139	1							IPR010605;	Protein of unknown function DUF1191;	YES
Q0D9Q0	180	N	Leucine-rich repeat, plant specific containing protein.	Os06g0704500-01	LOC_Os06g49100	94.122	_N(de)FTYEDNFFSSR_	-0.38907	2	765.325	1	140.91	_N(de)FTYEDNFFSSR_	1.6974	2	765.325	1	140.91	_N(de)FTYEDNFFSSR_	1.6974	2	765.325	1	response to chemical; protein autophosphorylation; protein phosphorylation; cellular response to organic substance; cellular response to hormone stimulus; cellular process; response to hormone; signal transduction; response to stimulus; response to organic substance; cellular response to endogenous stimulus; cellular response to stimulus; hormone-mediated signaling pathway; response to endogenous…	cell periphery; cell; membrane; cell part; symplast; plasma membrane; cell-cell junction; plasmodesma;	protein kinase activity; transferase activity; catalytic activity; transferase activity, transferring phosphorus-containing groups; phosphotransferase activity, alcohol group as acceptor; kinase activity;						YES
Q6YXX5	327	N	Leucine-rich repeat, plant specific containing protein.	Os02g0138000-00	LOC_Os02g04540	125.54	_N(de)FTYTDNFITSR_	1.2581	2	741.343	1	140.14	_N(de)FTYTDNFITSR_	1.6083	2	741.343	1	140.14	_N(de)FTYTDNFITSR_	1.6083	2	741.343	1							IPR001611;	Leucine-rich repeat;	YES
Q67UR5	67	N	Phospholipase D/Transphosphatidylase domain containing protein.	Os06g0649900-01	LOC_Os06g44060							84.208	_VPGVLSTADVLQWLSGN(de)ATK_	-1.1399	3	687.037	1	84.208	_VPGVLSTADVLQWLSGN(de)ATK_	-1.1399	3	687.037	1			catalytic activity;	K16860	PLD3_4; phospholipase D3/4 [EC:3.1.4.4]	osa00565 Ether lipid metabolism - Oryza sativa japonica (Japanese rice) (RefSeq); osa01100 Metabolic pathways - Oryza sativa japonica (Japanese rice) (RefSeq); osa00564 Glycerophospholipid metabolism - Oryza sativa japonica (Japanese rice) (RefSeq); osa01110 Biosynthesis of secondary metabolites - Oryza sativa japonica (Japanese rice) (RefSeq);	IPR001736; IPR025202;	Phospholipase D/Transphosphatidylase; Phospholipase D-like domain;	YES
A2ZQH8	565	N	Similar to Peptide-N4-(N-acetyl-beta-glucosaminyl)asparagine amidase A (EC 3.5.1.52) (PNGase A) (Glycopeptide N-glycosidase) (N-glycanase) [Contains: Peptide-N4-(N-acetyl-beta-glucosaminyl)asparagine amidase A light chain (PNGase A small chain) (PNGase A subunit B); Peptide-N4- (N-acetyl-beta-glucosaminyl)asparagine amidase A heavy chain (PNGase A large chain) (PNGase A subunit A)].	Os01g0207200-01	LOC_Os01g10930	145.69	_N(de)YTVLSDHSGDSCTK_	-0.88105	2	843.862	1	78.078	_N(de)YTVLSDHSGDSCTK_	-1.2477	3	562.91	1	78.078	_N(de)YTVLSDHSGDSCTK_	-1.2477	3	562.91	1							IPR021102;	Peptide-N4-(N-acetyl-beta-glucosaminyl)asparagine amidase A;	YES
Q7XTY8	211	N	Similar to OSIGBa0147H17.8 protein.	Os04g0573300-00	LOC_Os04g48416	85.737	_IFYN(de)GYEASSGPIN(de)ETTELK_	1.5779	2	1119.02	1	135.38	_IFYNGYEASSGPIN(de)ETTELK_	1.4373	2	1118.53	1	135.38	_IFYNGYEASSGPIN(de)ETTELK_	1.4373	2	1118.53	1			peptidase activity; catalytic activity; serine hydrolase activity; endopeptidase activity; serine-type peptidase activity; peptidase activity, acting on L-amino acid peptides; serine-type endopeptidase activity; hydrolase activity;				IPR000209; IPR003137; IPR010259; IPR015500; IPR023828;	Peptidase S8/S53 domain; PA domain; Peptidase S8 propeptide/proteinase inhibitor I9; Peptidase S8, subtilisin-related; Peptidase S8, subtilisin, Ser-active site;	YES
Q0DHK7	313	N	Similar to Fasciclin-like protein FLA22.	Os05g0459700-01	LOC_Os05g38500	77.282	_FTLN(de)ITR_	-2.3749	2	434.245	1	103.91	_FTLN(de)ITR_	-0.92873	2	434.245	1	103.91	_FTLN(de)ITR_	-0.92873	2	434.245	1							IPR000782;	FAS1 domain;	YES
Q5N9U4	202	N	FAS1 domain domain containing protein.	Os01g0841100-01	LOC_Os01g62380	92.939	_PAGGVN(de)ITHVLADAR_	-0.66741	3	498.603	1	102.64	_PAGGVN(de)ITHVLADAR_	-1.6697	3	498.603	1													IPR000782;	FAS1 domain;	YES
Q7XTY1	126	N	FAS1 domain domain containing protein.	Os04g0574200-01	LOC_Os04g48490	167.34	_LHSLSDGSELTTTLYQTTGDASGNMGHVN(de)ITNLR_	0.69974	4	902.436	0.99605	212.66	_LHSLSDGSELTTTLYQTTGDASGNM(ox)GHVN(de)ITNLR_	1.3799	4	906.435	0.992606	212.66	_LHSLSDGSELTTTLYQTTGDASGNM(ox)GHVN(de)ITNLR_	1.3799	4	906.435	0.992606							IPR000782;	FAS1 domain;	YES
Q8H3S1	129	N	FAS1 domain domain containing protein.	Os08g0321000-02	LOC_Os08g23180	138.78	_GDTASSSMFQESGSAPGTTGYVN(de)ITQHR_	-2.9977	3	963.766	1	128.58	_GDTASSSMFQESGSAPGTTGYVN(de)ITQHR_	0.83057	3	963.766	1	128.58	_GDTASSSMFQESGSAPGTTGYVN(de)ITQHR_	0.83057	3	963.766	1							IPR000782;	FAS1 domain;	YES
Q8H3S1	190	N	FAS1 domain domain containing protein.	Os08g0321000-02	LOC_Os08g23180	77.062	_PLSSPEAEAPVAPPAPVN(de)LTELLSK_	0.0087639	3	844.123	1	43.684	_PLSSPEAEAPVAPPAPVN(de)LTELLSK_	0.76522	3	844.123	1	43.684	_PLSSPEAEAPVAPPAPVN(de)LTELLSK_	0.76522	3	844.123	1							IPR000782;	FAS1 domain;	YES
Q8H3S1	218	N	FAS1 domain domain containing protein.	Os08g0321000-02	LOC_Os08g23180	115.42	_NFAGLLASNADVYSNIN(de)ATK_	0.38534	2	1043.52	0.751866	216.35	_NFAGLLASNADVYSNIN(de)ATK_	1.53	2	1043.52	0.967007	216.35	_NFAGLLASNADVYSNIN(de)ATK_	1.53	2	1043.52	0.967007							IPR000782;	FAS1 domain;	YES
Q6H661	51	N	Similar to C13 endopeptidase NP1 (Fragment).	Os02g0644000-01	LOC_Os02g43010	61.161	_NFYAVLLGN(de)K_	0.47244	2	571.311	0.999999	65.535	_NFYAVLLGN(de)K_	0.12595	2	571.311	1	65.535	_NFYAVLLGN(de)K_	0.12595	2	571.311	1			peptidase activity; hydrolase activity; catalytic activity;				IPR001096;	Peptidase C13, legumain;	YES
Q0IV51	72	N	Saposin-like domain containing protein.	Os11g0112800-01	LOC_Os11g02150	108.08	_HSSLCSACEN(de)ITSEAVNFLSEK_	0.36965	3	829.374	1	166.27	_HSSLCSACEN(de)ITSEAVNFLSEK_	0.61869	3	829.374	1	166.27	_HSSLCSACEN(de)ITSEAVNFLSEK_	0.61869	3	829.374	1	single-organism process; lipid metabolic process; single-organism metabolic process; metabolic process; organic substance metabolic process; primary metabolic process;			K12382			IPR007856; IPR008139; IPR011001;	Saposin-like type B, region 1; Saposin B type domain; Saposin-like;	YES
Q10BR1	23	N	Protein of unknown function DUF642 domain containing protein.	Os03g0807700-01	LOC_Os03g59300	138.49	_ASASQN(de)VSVRPGALYALTFAATR_	0.44166	3	785.416	1	229.89	_ASASQN(de)VSVRPGALYALTFAATR_	-0.92993	3	785.416	1	229.89	_ASASQN(de)VSVRPGALYALTFAATR_	-0.92993	3	785.416	1							IPR006946;	Protein of unknown function DUF642;	YES
Q10BR1	139	N	Protein of unknown function DUF642 domain containing protein.	Os03g0807700-01	LOC_Os03g59300	45.433	_N(de)STVGVLLPPK_	2.2979	2	564.331	1	72.29	_N(de)STVGVLLPPK_	-0.089956	2	564.331	1	72.29	_N(de)STVGVLLPPK_	-0.089956	2	564.331	1							IPR006946;	Protein of unknown function DUF642;	YES
Q10BR1	208	N	Protein of unknown function DUF642 domain containing protein.	Os03g0807700-01	LOC_Os03g59300	73.881	_AYN(de)LSFVVGDAK_	0.37611	2	643.829	1	77.185	_AYN(de)LSFVVGDAK_	-1.5892	2	643.829	1	77.185	_AYN(de)LSFVVGDAK_	-1.5892	2	643.829	1							IPR006946;	Protein of unknown function DUF642;	YES
Q10BR1	232	N	Protein of unknown function DUF642 domain containing protein.	Os03g0807700-01	LOC_Os03g59300	179.19	_NGCHGSMLVEAFAGN(de)VTQK_	-1.6231	2	1011.97	1	90.718	_NGCHGSMLVEAFAGN(de)VTQK_	-0.51401	3	674.98	1	90.718	_NGCHGSMLVEAFAGN(de)VTQK_	-0.51401	3	674.98	1							IPR006946;	Protein of unknown function DUF642;	YES
Q5WA72	151	N	Thioredoxin domain 2 containing protein.	Os06g0163400-01	LOC_Os06g06790	172.5	_GFPTVLLFVN(de)GTEHQFTGLHTK_	0.48951	3	816.093	1	169.43	_GFPTVLLFVN(de)GTEHQFTGLHTK_	-2.1662	4	612.322	1	169.43	_GFPTVLLFVN(de)GTEHQFTGLHTK_	-2.1662	4	612.322	1	biological regulation; cell redox homeostasis; regulation of biological process; cellular homeostasis; regulation of cellular process;	endoplasmic reticulum; endoplasmic reticulum lumen; intracellular; cell; organelle part; intracellular part; intracellular organelle lumen; endoplasmic reticulum part; cytoplasmic part; organelle; intracellular organelle part; intracellular organelle; organelle lumen; cell part; membrane-enclosed lumen; cytoplasm;	intramolecular oxidoreductase activity; intramolecular oxidoreductase activity, transposing S-S bonds; protein disulfide isomerase activity; catalytic activity; isomerase activity;	K09580	PDIA1; protein disulfide-isomerase A1 [EC:5.3.4.1]	osa04141 Protein processing in endoplasmic reticulum - Oryza sativa japonica (Japanese rice) (RefSeq);	IPR012336; IPR013766;	Thioredoxin-like fold; Thioredoxin domain;	YES
B9F1V9	446	N	Peptidase S10, serine carboxypeptidase family protein.	Os02g0687900-01	LOC_Os02g46260	83.182	_YANN(de)LTFATIK_	-0.17374	2	629.832	0.844925	124.42	_YANN(de)LTFATIK_	2.3598	2	629.832	0.981996									peptidase activity; serine-type peptidase activity; exopeptidase activity; serine hydrolase activity; hydrolase activity; carboxypeptidase activity; serine-type carboxypeptidase activity; peptidase activity, acting on L-amino acid peptides; serine-type exopeptidase activity; catalytic activity;	K16296			IPR001563; IPR029058;	Peptidase S10, serine carboxypeptidase; Alpha/Beta hydrolase fold;	YES
Q0D572	373	N	Glycoside hydrolase, family 17 protein.	Os07g0577300-01	LOC_Os07g38930	52.862	_GTFCVAN(de)SSAPHSALK_	-0.31283	3	550.599	1	84.497	_GTFCVAN(de)SSAPHSALK_	-3.1274	3	550.599	1	84.497	_GTFCVAN(de)SSAPHSALK_	-3.1274	3	550.599	1	metabolic process; organic substance metabolic process; carbohydrate metabolic process; primary metabolic process;	anchored component of membrane; intrinsic component of plasma membrane; anchored component of plasma membrane; plasma membrane part;	hydrolase activity; hydrolase activity, hydrolyzing O-glycosyl compounds; hydrolase activity, acting on glycosyl bonds; catalytic activity;				IPR000490; IPR012946; IPR013781; IPR017853;	Glycoside hydrolase, family 17; X8 domain; Glycoside hydrolase, catalytic domain; Glycoside hydrolase superfamily;	YES
Q8H822	174	N	Glycoside hydrolase, family 17 protein.	Os03g0221500-03	LOC_Os03g12140	125.79	_ISTPHSSSIILDSFPPSQAFFN(de)R_	2.0306	3	851.095	1	147.49	_ISTPHSSSIILDSFPPSQAFFN(de)R_	2.8123	3	851.095	1	147.49	_ISTPHSSSIILDSFPPSQAFFN(de)R_	2.8123	3	851.095	1	organic substance metabolic process; metabolic process; carbohydrate metabolic process; primary metabolic process;		catalytic activity; hydrolase activity, hydrolyzing O-glycosyl compounds; hydrolase activity, acting on glycosyl bonds; hydrolase activity;				IPR000490; IPR012946; IPR013781; IPR017853;	Glycoside hydrolase, family 17; X8 domain; Glycoside hydrolase, catalytic domain; Glycoside hydrolase superfamily;	YES
Q8H822	299	N	Glycoside hydrolase, family 17 protein.	Os03g0221500-03	LOC_Os03g12140							127.7	_HVMN(de)TTGTPK_	1.2292	2	544.768	1	127.7	_HVMN(de)TTGTPK_	1.2292	2	544.768	1	organic substance metabolic process; metabolic process; carbohydrate metabolic process; primary metabolic process;		catalytic activity; hydrolase activity, hydrolyzing O-glycosyl compounds; hydrolase activity, acting on glycosyl bonds; hydrolase activity;				IPR000490; IPR012946; IPR013781; IPR017853;	Glycoside hydrolase, family 17; X8 domain; Glycoside hydrolase, catalytic domain; Glycoside hydrolase superfamily;	YES
Q9LDX7	81	N	SOUL haem-binding protein domain containing protein.	Os01g0235300-02	LOC_Os01g13420	153.39	_LFQYLMGANLN(de)SSR_	-2.1809	2	808.903	0.972931	153.39	_LFQYLMGANLN(de)SSR_	-1.3911	2	808.903	0.972931	153.39	_LFQYLMGANLN(de)SSR_	-1.3911	2	808.903	0.972931							IPR006917; IPR011256;	SOUL haem-binding protein; Regulatory factor, effector binding domain;	YES
B9GDX2	561	N	Similar to Diphosphonucleotide phosphatase 1 precursor.	Os12g0576700-01	LOC_Os12g38760	78.505	_LTALN(de)HSSLLFEYK_	0.79283	3	546.959	1	45.614	_LTALN(de)HSSLLFEYK_	-2.2241	3	546.959	1									metal ion binding; hydrolase activity; hydrolase activity, acting on ester bonds; phosphatase activity; acid phosphatase activity; phosphoric ester hydrolase activity; cation binding; catalytic activity;				IPR004843; IPR008963; IPR015914; IPR025733; IPR029052;	Calcineurin-like phosphoesterase domain, apaH type; Purple acid phosphatase-like, N-terminal; Purple acid phosphatase, N-terminal; Iron/zinc purple acid phosphatase-like C-terminal domain; Metallo-dependent phosphatase-like;	YES
Q10Q09	571	N	Similar to Diphosphonucleotide phosphatase 1 precursor.	Os03g0214000-01	LOC_Os03g11530	140.27	_LTAFN(de)HTALLFEYVR_	-0.043674	2	899.475	1	181.58	_LTAFN(de)HTALLFEYVR_	3.1798	3	599.986	1	181.58	_LTAFN(de)HTALLFEYVR_	3.1798	3	599.986	1			metal ion binding; hydrolase activity; hydrolase activity, acting on ester bonds; phosphatase activity; acid phosphatase activity; phosphoric ester hydrolase activity; cation binding; catalytic activity;				IPR004843; IPR008963; IPR015914; IPR025733; IPR029052;	Calcineurin-like phosphoesterase domain, apaH type; Purple acid phosphatase-like, N-terminal; Purple acid phosphatase, N-terminal; Iron/zinc purple acid phosphatase-like C-terminal domain; Metallo-dependent phosphatase-like;	YES
Q6AT83	321	N	Glycoside hydrolase, family 20 protein.	Os05g0415700-01	LOC_Os05g34320	99.044	_FVHLGGDEVN(de)TSCWTSTPR_	0.26549	3	722.665	1	198.04	_FVHLGGDEVN(de)TSCWTSTPR_	3.9148	3	722.665	1	198.04	_FVHLGGDEVN(de)TSCWTSTPR_	3.9148	3	722.665	1	organic substance metabolic process; metabolic process; carbohydrate metabolic process; primary metabolic process;		hexosaminidase activity; hydrolase activity, hydrolyzing O-glycosyl compounds; beta-N-acetylhexosaminidase activity;	K12373	HEXA_B; hexosaminidase [EC:3.2.1.52]	osa00531 Glycosaminoglycan degradation - Oryza sativa japonica (Japanese rice) (RefSeq); osa01100 Metabolic pathways - Oryza sativa japonica (Japanese rice) (RefSeq); osa00511 Other glycan degradation - Oryza sativa japonica (Japanese rice) (RefSeq); osa00603 Glycosphingolipid biosynthesis - globo series - Oryza sativa japonica (Japanese rice) (RefSeq); osa00604 Glycosphingolipid biosynthesis - g…	IPR013781; IPR015883; IPR017853; IPR025705; IPR029018; IPR029019;	Glycoside hydrolase, catalytic domain; Glycoside hydrolase family 20, catalytic domain; Glycoside hydrolase superfamily; Beta-hexosaminidase; Chitobiase/beta-hexosaminidase domain 2-like; Beta-hexosaminidase, eukaryotic type, N-terminal;	YES
Q10P89	476	N	Similar to SBT2 protein (Subtilisin-like protease).	Os03g0242900-01	LOC_Os03g13930	72.797	_AYAAN(de)TTNPTATINFK_	1.0404	2	850.922	0.992243							92.38	_AYAAN(de)TTNPTATINFK_	-3.4903	2	850.922	0.998365	regulation of multicellular organismal development; protein complex assembly; external encapsulating structure organization; glucan metabolic process; regulation of multicellular organismal process; cellular component organization; cellular component organization or biogenesis; cellular process; carbohydrate catabolic process; organic acid biosynthetic process; protein polymerization; carboxylic …	membrane;	hydrolase activity; peptidase activity; serine-type peptidase activity; catalytic activity; peptidase activity, acting on L-amino acid peptides; serine hydrolase activity; endopeptidase activity; serine-type endopeptidase activity;				IPR000209; IPR003137; IPR010259; IPR015500; IPR023828;	Peptidase S8/S53 domain; PA domain; Peptidase S8 propeptide/proteinase inhibitor I9; Peptidase S8, subtilisin-related; Peptidase S8, subtilisin, Ser-active site;	YES
Q0JL46	675	N	Neutral/alkaline nonlysosomal ceramidase family protein.	Os01g0624000-02	LOC_Os01g43520							119.96	_FGDVNSDVPGN(de)STFNK_	1.2163	2	850.886	0.999947	119.96	_FGDVNSDVPGN(de)STFNK_	1.2163	2	850.886	0.999947		endoplasmic reticulum; cytoplasmic part; organelle; membrane-bounded organelle; intracellular; cell; intracellular membrane-bounded organelle; Golgi apparatus; intracellular part; cell part; cytoplasm; endomembrane system; intracellular organelle; extracellular region;	ceramidase activity; hydrolase activity, acting on carbon-nitrogen (but not peptide) bonds, in linear amides;	K12349	ASAH2; neutral ceramidase [EC:3.5.1.23]	osa01100 Metabolic pathways - Oryza sativa japonica (Japanese rice) (RefSeq); osa00600 Sphingolipid metabolism - Oryza sativa japonica (Japanese rice) (RefSeq);	IPR006823; IPR031329; IPR031331;	Neutral/alkaline nonlysosomal ceramidase; Neutral/alkaline non-lysosomal ceramidase, N-terminal; Neutral/alkaline non-lysosomal ceramidase, C-terminal;	YES
Q7XS37	519	N	Protein kinase, core domain containing protein.	Os04g0618700-01	LOC_Os04g52780							113.51	_FAGHVPASISN(de)MSSLQLLDLGHNR_	-1.3379	4	642.578	1	113.51	_FAGHVPASISN(de)MSSLQLLDLGHNR_	-1.3379	4	642.578	1	protein phosphorylation; cellular response to organic substance; detection of bacterium; cellular process; regulation of anion transport; signal transduction; response to organic substance; regulation of transmembrane transport; regulation of ion transmembrane transport; regulation of biological process; defense response by cell wall thickening; regulation of cellular process; cellular response t…	membrane; integral component of membrane; symplast; plasma membrane; cell-cell junction; plasmodesma; cell periphery; intrinsic component of membrane; cell; membrane part; cell part;	purine ribonucleotide binding; adenyl ribonucleotide binding; carbohydrate derivative binding; nucleotide binding; protein kinase activity; ubiquitin protein ligase binding; transmembrane signaling receptor activity; adenyl nucleotide binding; nucleoside binding; purine nucleoside binding; molecular transducer activity; ion binding; anion binding; signaling receptor activity; purine nucleotide bi…	K13420	FLS2; LRR receptor-like serine/threonine-protein kinase FLS2 [EC:2.7.11.1]	osa04626 Plant-pathogen interaction - Oryza sativa japonica (Japanese rice) (RefSeq);	IPR000719; IPR001611; IPR008271; IPR011009; IPR013210; IPR013320;	Protein kinase domain; Leucine-rich repeat; Serine/threonine-protein kinase, active site; Protein kinase-like domain; Leucine-rich repeat-containing N-terminal, plant-type; Concanavalin A-like lectin/glucanase domain;
Q7XS37	738	N	Protein kinase, core domain containing protein.	Os04g0618700-01	LOC_Os04g52780	74.793	_NAFAGAIPPALAN(de)LTALR_	-1.0534	2	892.501	1							105.9	_NAFAGAIPPALAN(de)LTALR_	-0.35781	2	892.501	1	protein phosphorylation; cellular response to organic substance; detection of bacterium; cellular process; regulation of anion transport; signal transduction; response to organic substance; regulation of transmembrane transport; regulation of ion transmembrane transport; regulation of biological process; defense response by cell wall thickening; regulation of cellular process; cellular response t…	membrane; integral component of membrane; symplast; plasma membrane; cell-cell junction; plasmodesma; cell periphery; intrinsic component of membrane; cell; membrane part; cell part;	purine ribonucleotide binding; adenyl ribonucleotide binding; carbohydrate derivative binding; nucleotide binding; protein kinase activity; ubiquitin protein ligase binding; transmembrane signaling receptor activity; adenyl nucleotide binding; nucleoside binding; purine nucleoside binding; molecular transducer activity; ion binding; anion binding; signaling receptor activity; purine nucleotide bi…	K13420	FLS2; LRR receptor-like serine/threonine-protein kinase FLS2 [EC:2.7.11.1]	osa04626 Plant-pathogen interaction - Oryza sativa japonica (Japanese rice) (RefSeq);	IPR000719; IPR001611; IPR008271; IPR011009; IPR013210; IPR013320;	Protein kinase domain; Leucine-rich repeat; Serine/threonine-protein kinase, active site; Protein kinase-like domain; Leucine-rich repeat-containing N-terminal, plant-type; Concanavalin A-like lectin/glucanase domain;
B9EVS6	82	N	Similar to Pectinesterase.	Os01g0312500-01	LOC_Os01g21034	47.712	_SLPDVICGTVN(de)R_	0.91849	2	667.337	1	132.03	_SLPDVICGTVN(de)R_	0.79393	2	667.337	1	132.03	_SLPDVICGTVN(de)R_	0.79393	2	667.337	1	cell wall modification; cellular component organization; cellular process; cell wall organization or biogenesis; cell wall organization; external encapsulating structure organization;	cell wall; cell periphery; cell; cell part; external encapsulating structure;	hydrolase activity, acting on ester bonds; aspartyl esterase activity; molecular function regulator; enzyme regulator activity; enzyme inhibitor activity; carboxylic ester hydrolase activity; pectinesterase activity;	K01051	E3.1.1.11; pectinesterase [EC:3.1.1.11]	osa01100 Metabolic pathways - Oryza sativa japonica (Japanese rice) (RefSeq); osa00040 Pentose and glucuronate interconversions - Oryza sativa japonica (Japanese rice) (RefSeq); osa00500 Starch and sucrose metabolism - Oryza sativa japonica (Japanese rice) (RefSeq);	IPR000070; IPR006501; IPR011050; IPR012334; IPR018040;	Pectinesterase, catalytic; Pectinesterase inhibitor domain; Pectin lyase fold/virulence factor; Pectin lyase fold; Pectinesterase, active site;
A3ACB2	78	N	Nonaspanin (TM9SF) family protein.	Os02g0797700-01	LOC_Os02g55440	95.477	_MHAN(de)DSDLFLCR_	0.2254	3	494.551	1	213.63	_M(ox)HAN(de)DSDLFLCR_	0.22111	3	499.883	1	213.63	_M(ox)HAN(de)DSDLFLCR_	0.22111	3	499.883	1		membrane part; intrinsic component of membrane; membrane; integral component of membrane;					IPR004240;	Nonaspanin (TM9SF);	YES
Q6YZK2	142	N	Similar to Lipid phosphate phosphatase 2 (EC 3.1.3.-) (AtLPP2) (Phosphatidic acid phosphatase 2) (AtPAP2) (Prenyl diphosphate phosphatase).	Os08g0359200-02	LOC_Os08g27040	77.776	_FDN(de)VTTNVICHGEK_	-0.35743	3	546.256	0.999994	113.69	_FDN(de)VTTNVICHGEK_	-2.0935	3	546.256	1								membrane;	catalytic activity;				IPR000326; IPR028681;	Phosphatidic acid phosphatase type 2/haloperoxidase; Lipid phosphate phosphatase, plant;
B7ETP3	294	N	Peptidase S8, subtilisin-related domain containing protein.	Os06g0700000-01	LOC_Os06g48650	81.448	_LLPGLGVSPATHEN(de)K_	0.82594	3	512.615	1	123.1	_LLPGLGVSPATHEN(de)K_	3.5362	3	512.615	1	123.1	_LLPGLGVSPATHEN(de)K_	3.5362	3	512.615	1		cell wall; cell periphery; cell; membrane; cell part; external encapsulating structure;	peptidase activity; serine hydrolase activity; catalytic activity; endopeptidase activity; serine-type peptidase activity; serine-type endopeptidase activity; peptidase activity, acting on L-amino acid peptides; hydrolase activity;				IPR000209; IPR003137; IPR010435; IPR015500; IPR023827; IPR023828;	Peptidase S8/S53 domain; PA domain; Fn3-like domain; Peptidase S8, subtilisin-related; Peptidase S8, subtilisin, Asp-active site; Peptidase S8, subtilisin, Ser-active site;	YES
Q5SMV5	170	N	Similar to Serine carboxypeptidase II-2 precursor (EC 3.4.16.6) (CP-MII.2) (Fragment).	Os06g0186400-01	LOC_Os06g08720	56.205	_TAN(de)DSLTFLTK_	1.6056	2	607.313	1	79.492	_TAN(de)DSLTFLTK_	2.81	2	607.313	1	79.492	_TAN(de)DSLTFLTK_	2.81	2	607.313	1	second-messenger-mediated signaling; intracellular signal transduction; signal transduction;	intracellular; cell; intracellular part; cytoplasmic part; organelle; membrane-bounded organelle; intracellular organelle; intracellular membrane-bounded organelle; cell part; cytoplasm; vacuole;	peptidase activity; serine-type peptidase activity; exopeptidase activity; serine-type exopeptidase activity; peptidase activity, acting on L-amino acid peptides; catalytic activity; hydrolase activity; serine hydrolase activity; carboxypeptidase activity; serine-type carboxypeptidase activity;	K16297			IPR001563; IPR018202; IPR029058;	Peptidase S10, serine carboxypeptidase; Peptidase S10, serine carboxypeptidase, active site; Alpha/Beta hydrolase fold;	YES
A3BYM2	92	N	Serine/threonine protein kinase domain containing protein.	Os09g0400500-01	LOC_Os09g23570	107.65	_VPTGTVGN(de)LTALR_	-0.71893	2	651.369	1	113.69	_VPTGTVGN(de)LTALR_	1.3471	2	651.369	1	113.69	_VPTGTVGN(de)LTALR_	1.3471	2	651.369	1		intrinsic component of membrane; membrane part; integral component of membrane; membrane;	purine ribonucleotide binding; adenyl ribonucleotide binding; purine nucleotide binding; purine ribonucleoside triphosphate binding; catalytic activity; adenyl nucleotide binding; transferase activity; nucleoside binding; purine nucleoside binding; transferase activity, transferring phosphorus-containing groups; binding; carbohydrate derivative binding; ATP binding; phosphotransferase activity, a…				IPR000719; IPR001245; IPR001611; IPR011009; IPR013210; IPR013320;	Protein kinase domain; Serine-threonine/tyrosine-protein kinase catalytic domain; Leucine-rich repeat; Protein kinase-like domain; Leucine-rich repeat-containing N-terminal, plant-type; Concanavalin A-like lectin/glucanase domain;	YES
Q67IX6	185	N	Thioredoxin domain domain containing protein.	Os02g0100100-01	LOC_Os02g01010	123.02	_LAPGVQN(de)ITTVDEAEK_	2.8753	2	844.435	1	106.6	_LAPGVQN(de)ITTVDEAEK_	-2.0184	2	844.435	1	106.6	_LAPGVQN(de)ITTVDEAEK_	-2.0184	2	844.435	1	biological regulation; cell redox homeostasis; regulation of biological process; cellular homeostasis; regulation of cellular process;	endoplasmic reticulum; endoplasmic reticulum lumen; intracellular; cell; organelle part; intracellular part; intracellular organelle lumen; endoplasmic reticulum part; cytoplasmic part; organelle; intracellular organelle part; intracellular organelle; organelle lumen; cell part; membrane-enclosed lumen; cytoplasm;	intramolecular oxidoreductase activity; intramolecular oxidoreductase activity, transposing S-S bonds; protein disulfide isomerase activity; catalytic activity; isomerase activity;	K09580	PDIA1; protein disulfide-isomerase A1 [EC:5.3.4.1]	osa04141 Protein processing in endoplasmic reticulum - Oryza sativa japonica (Japanese rice) (RefSeq);	IPR005788; IPR005792; IPR012336; IPR013766; IPR017937;	Disulphide isomerase; Protein disulphide isomerase; Thioredoxin-like fold; Thioredoxin domain; Thioredoxin, conserved site;	YES
Q67IX6	315	N	Thioredoxin domain domain containing protein.	Os02g0100100-01	LOC_Os02g01010	127.78	_QILLFVVAN(de)ESSK_	0.28584	2	725.906	1	125.84	_QILLFVVAN(de)ESSK_	-3.1385	2	725.906	1	125.84	_QILLFVVAN(de)ESSK_	-3.1385	2	725.906	1	biological regulation; cell redox homeostasis; regulation of biological process; cellular homeostasis; regulation of cellular process;	endoplasmic reticulum; endoplasmic reticulum lumen; intracellular; cell; organelle part; intracellular part; intracellular organelle lumen; endoplasmic reticulum part; cytoplasmic part; organelle; intracellular organelle part; intracellular organelle; organelle lumen; cell part; membrane-enclosed lumen; cytoplasm;	intramolecular oxidoreductase activity; intramolecular oxidoreductase activity, transposing S-S bonds; protein disulfide isomerase activity; catalytic activity; isomerase activity;	K09580	PDIA1; protein disulfide-isomerase A1 [EC:5.3.4.1]	osa04141 Protein processing in endoplasmic reticulum - Oryza sativa japonica (Japanese rice) (RefSeq);	IPR005788; IPR005792; IPR012336; IPR013766; IPR017937;	Disulphide isomerase; Protein disulphide isomerase; Thioredoxin-like fold; Thioredoxin domain; Thioredoxin, conserved site;	YES
Q69U53	182	N	PLC-like phosphodiesterase, TIM beta/alpha-barrel domain domain containing protein.	Os08g0103500-02	LOC_Os08g01310	45.598	_VFN(de)ASGLMK_	2.1614	2	485.252	1	47.706	_VFN(de)ASGLM(ox)K_	1.14	2	493.249	1	47.706	_VFN(de)ASGLM(ox)K_	1.14	2	493.249	1	single-organism process; lipid metabolic process; metabolic process; single-organism metabolic process; organic substance metabolic process; primary metabolic process;		hydrolase activity; hydrolase activity, acting on ester bonds; phosphoric ester hydrolase activity; phosphoric diester hydrolase activity; catalytic activity;				IPR000909; IPR017946;	Phosphatidylinositol-specific phospholipase C, X domain; PLC-like phosphodiesterase, TIM beta/alpha-barrel domain;	YES
Q10PW1	104	N	Glycoside hydrolase, family 20 protein.	Os03g0219400-01	LOC_Os03g11980	71.879	_HAPLVPPAN(de)YTLSR_	0.44722	3	513.612	1	96.756	_HAPLVPPAN(de)YTLSR_	1.2081	3	513.612	1	96.756	_HAPLVPPAN(de)YTLSR_	1.2081	3	513.612	1	organic substance metabolic process; metabolic process; carbohydrate metabolic process; primary metabolic process;		hexosaminidase activity; hydrolase activity, hydrolyzing O-glycosyl compounds; beta-N-acetylhexosaminidase activity;	K12373	HEXA_B; hexosaminidase [EC:3.2.1.52]	osa00531 Glycosaminoglycan degradation - Oryza sativa japonica (Japanese rice) (RefSeq); osa01100 Metabolic pathways - Oryza sativa japonica (Japanese rice) (RefSeq); osa00511 Other glycan degradation - Oryza sativa japonica (Japanese rice) (RefSeq); osa00603 Glycosphingolipid biosynthesis - globo series - Oryza sativa japonica (Japanese rice) (RefSeq); osa00604 Glycosphingolipid biosynthesis - g…	IPR013781; IPR015883; IPR017853; IPR025705; IPR029018; IPR029019;	Glycoside hydrolase, catalytic domain; Glycoside hydrolase family 20, catalytic domain; Glycoside hydrolase superfamily; Beta-hexosaminidase; Chitobiase/beta-hexosaminidase domain 2-like; Beta-hexosaminidase, eukaryotic type, N-terminal;	YES
Q653V7	467	N	Similar to High pI alpha-glucosidase.	Os06g0675700-01	LOC_Os06g46284							91.906	_IN(de)NSGVR_	1.1139	2	381.703	0.999924	91.906	_IN(de)NSGVR_	1.1139	2	381.703	0.999924			glucosidase activity; hydrolase activity, hydrolyzing O-glycosyl compounds; alpha-1,4-glucosidase activity; alpha-glucosidase activity; maltose alpha-glucosidase activity; binding; carbohydrate binding;	K01187	malZ; alpha-glucosidase [EC:3.2.1.20]	osa01100 Metabolic pathways - Oryza sativa japonica (Japanese rice) (RefSeq); osa00500 Starch and sucrose metabolism - Oryza sativa japonica (Japanese rice) (RefSeq); osa00052 Galactose metabolism - Oryza sativa japonica (Japanese rice) (RefSeq);	IPR000322; IPR011013; IPR013785; IPR017853; IPR025887; IPR030458; IPR030459;	Glycoside hydrolase family 31; Galactose mutarotase-like domain; Aldolase-type TIM barrel; Glycoside hydrolase superfamily; Glycoside hydrolase family 31, N-terminal domain; Glycosyl hydrolases family 31, active site; Glycosyl hydrolases family 31, conserved site;	YES
Q7XCY0	298	N	Peptidase S28 family protein.	Os10g0511400-01	LOC_Os10g36760	92.247	_KN(de)GTDLVETFAR_	0.29374	2	677.348	1	275.17	_KN(de)GTDLVETFAR_	2.9374	2	677.348	1	275.17	_KN(de)GTDLVETFAR_	2.9374	2	677.348	1			peptidase activity; hydrolase activity; exopeptidase activity; serine hydrolase activity; serine-type peptidase activity; carboxypeptidase activity; peptidase activity, acting on L-amino acid peptides; catalytic activity;				IPR008758; IPR029058;	Peptidase S28; Alpha/Beta hydrolase fold;
B9FRY7	296	N	Similar to Pectin methylesterase 8 (Fragment).	Os06g0193200-01	LOC_Os06g09340	40.493	_TVGEAVAAAPN(de)NSAAR_	0.0073648	2	751.378	0.782682	46.873	_TVGEAVAAAPN(de)NSAAR_	3.0525	2	751.378	0.750296	46.873	_TVGEAVAAAPN(de)NSAAR_	3.0525	2	751.378	0.750296	cell wall modification; cellular component organization; cellular process; cell wall organization or biogenesis; cell wall organization; external encapsulating structure organization;	cell wall; cell periphery; cell; cell part; external encapsulating structure;	hydrolase activity, acting on ester bonds; aspartyl esterase activity; molecular function regulator; enzyme regulator activity; enzyme inhibitor activity; carboxylic ester hydrolase activity; pectinesterase activity;				IPR000070; IPR006501; IPR011050; IPR012334;	Pectinesterase, catalytic; Pectinesterase inhibitor domain; Pectin lyase fold/virulence factor; Pectin lyase fold;	YES
Q6ZLN7	243	N	Similar to Polygalacturonase-like protein.	Os07g0245200-01	LOC_Os07g14160	97.271	_SGWDEYGISFAHPSSN(de)ISIR_	-0.2047	3	742.683	1	92.932	_SGWDEYGISFAHPSSN(de)ISIR_	1.6316	3	742.683	1							organic substance metabolic process; metabolic process; carbohydrate metabolic process; cell wall organization; cell wall organization or biogenesis; external encapsulating structure organization; primary metabolic process;	extracellular region;	polygalacturonase activity; hydrolase activity, hydrolyzing O-glycosyl compounds;				IPR000743; IPR006626; IPR011050; IPR012334;	Glycoside hydrolase, family 28; Parallel beta-helix repeat; Pectin lyase fold/virulence factor; Pectin lyase fold;	YES
Q10CF7	209	N	Protein of unknown function DUF1692 domain containing protein.	Os03g0784400-01	LOC_Os03g57100	154.65	_IFDGSSHVN(de)VSHIIHDLSFGPK_	0.45111	4	603.058	1	224.57	_IFDGSSHVN(de)VSHIIHDLSFGPK_	4.2197	3	803.741	1	224.57	_IFDGSSHVN(de)VSHIIHDLSFGPK_	4.2197	3	803.741	1		endoplasmic reticulum; cytoplasmic part; organelle; membrane-bounded organelle; intracellular; cell; intracellular membrane-bounded organelle; intracellular part; cell part; cytoplasm; endomembrane system; intracellular organelle;					IPR012936;	Endoplasmic reticulum vesicle transporter, C-terminal;
Q0DN33	72	N	Glycosyl transferase, family 8 domain containing protein.	Os03g0777600-01	LOC_Os03g56620	126.1	_AVLPDSN(de)VTVASQK_	0.56959	2	716.382	1	75.764	_AVLPDSN(de)VTVASQK_	0.37721	2	716.382	1									transferase activity; transferase activity, transferring glycosyl groups;				IPR002495; IPR029044;	Glycosyl transferase, family 8; Nucleotide-diphospho-sugar transferases;
A3BW90	193	N	Similar to Elicitor-inducible LRR receptor-like protein EILP.	Os09g0131200-01	LOC_Os09g04490	60.255	_LSGPIPVLLAN(de)R_	-0.041249	2	626.879	1	91.313	_LSGPIPVLLAN(de)R_	-0.19923	2	626.879	1	91.313	_LSGPIPVLLAN(de)R_	-0.19923	2	626.879	1							IPR001611;	Leucine-rich repeat;	YES
Q10E34	213	N	Similar to Receptor-like protein kinase 2.	Os03g0773700-01	LOC_Os03g56270	44.511	_IPPELGN(de)LTSLR_	0.12379	2	656.871	1	110.8	_IPPELGN(de)LTSLR_	0.58295	2	656.871	1	110.8	_IPPELGN(de)LTSLR_	0.58295	2	656.871	1		intrinsic component of membrane; membrane part; integral component of membrane; membrane;	purine ribonucleotide binding; adenyl ribonucleotide binding; purine nucleotide binding; purine ribonucleoside triphosphate binding; catalytic activity; adenyl nucleotide binding; transferase activity; nucleoside binding; purine nucleoside binding; transferase activity, transferring phosphorus-containing groups; binding; carbohydrate derivative binding; ATP binding; phosphotransferase activity, a…				IPR000719; IPR001611; IPR011009; IPR013210;	Protein kinase domain; Leucine-rich repeat; Protein kinase-like domain; Leucine-rich repeat-containing N-terminal, plant-type;	YES
Q10E34	313	N	Similar to Receptor-like protein kinase 2.	Os03g0773700-01	LOC_Os03g56270	122.52	_N(de)LTLLNLFR_	-0.32821	2	553.826	1	153.08	_N(de)LTLLNLFR_	-1.9273	2	553.826	1	153.08	_N(de)LTLLNLFR_	-1.9273	2	553.826	1		intrinsic component of membrane; membrane part; integral component of membrane; membrane;	purine ribonucleotide binding; adenyl ribonucleotide binding; purine nucleotide binding; purine ribonucleoside triphosphate binding; catalytic activity; adenyl nucleotide binding; transferase activity; nucleoside binding; purine nucleoside binding; transferase activity, transferring phosphorus-containing groups; binding; carbohydrate derivative binding; ATP binding; phosphotransferase activity, a…				IPR000719; IPR001611; IPR011009; IPR013210;	Protein kinase domain; Leucine-rich repeat; Protein kinase-like domain; Leucine-rich repeat-containing N-terminal, plant-type;	YES
Q10E34	559	N	Similar to Receptor-like protein kinase 2.	Os03g0773700-01	LOC_Os03g56270	70.028	_ILNYLN(de)LSR_	-0.67371	2	554.816	0.999154	129.63	_ILNYLN(de)LSR_	0.88265	2	554.816	0.999996	129.63	_ILNYLN(de)LSR_	0.88265	2	554.816	0.999996		intrinsic component of membrane; membrane part; integral component of membrane; membrane;	purine ribonucleotide binding; adenyl ribonucleotide binding; purine nucleotide binding; purine ribonucleoside triphosphate binding; catalytic activity; adenyl nucleotide binding; transferase activity; nucleoside binding; purine nucleoside binding; transferase activity, transferring phosphorus-containing groups; binding; carbohydrate derivative binding; ATP binding; phosphotransferase activity, a…				IPR000719; IPR001611; IPR011009; IPR013210;	Protein kinase domain; Leucine-rich repeat; Protein kinase-like domain; Leucine-rich repeat-containing N-terminal, plant-type;	YES
Q0DJC5	300	N	Similar to Ribophorin I (Fragment).	Os05g0301500-01	LOC_Os05g23600	188.58	_DEIGN(de)ISTSHLWSDSK_	-1.6802	2	896.418	1	206.81	_DEIGN(de)ISTSHLWSDSK_	2.5759	2	896.418	1	206.81	_DEIGN(de)ISTSHLWSDSK_	2.5759	2	896.418	1	carbohydrate derivative biosynthetic process; biosynthetic process; carbohydrate metabolic process; aspartate family amino acid biosynthetic process; beta-glucan biosynthetic process; cellular aromatic compound metabolic process; macromolecule glycosylation; nucleobase-containing compound metabolic process; protein myristoylation; nucleic acid metabolic process; single-organism process; RNA splic…	endoplasmic reticulum; intrinsic component of membrane; endoplasmic reticulum membrane; intracellular; cell; organelle part; intracellular part; membrane part; organelle membrane; endoplasmic reticulum part; cytoplasmic part; organelle; membrane-bounded organelle; intracellular organelle; cell part; cytoplasm; nuclear outer membrane-endoplasmic reticulum membrane network; intracellular organelle …	oligosaccharyl transferase activity; dolichyl-diphosphooligosaccharide-protein glycotransferase activity;	K12666	OST1; oligosaccharyltransferase complex subunit alpha (ribophorin I)	osa01100 Metabolic pathways - Oryza sativa japonica (Japanese rice) (RefSeq); osa00510 N-Glycan biosynthesis - Oryza sativa japonica (Japanese rice) (RefSeq); osa04141 Protein processing in endoplasmic reticulum - Oryza sativa japonica (Japanese rice) (RefSeq);	IPR007676;	Ribophorin I;	YES
Q75GX9	350	N	Globulin 1 (Fragment).	Os03g0663800-01	LOC_Os03g46100	244.1	_VAVVN(de)ITAGSM(ox)N(de)APFYN(de)TR_	2.4494	3	683.999	1	190.8	_VAVVN(de)ITAGSMN(de)APFYNTR_	0.46766	2	1015	1	190.8	_VAVVN(de)ITAGSMN(de)APFYNTR_	0.46766	2	1015	1			nutrient reservoir activity;				IPR006045; IPR011051; IPR014710;	Cupin 1; RmlC-like cupin domain; RmlC-like jelly roll fold;	YES
Q75GX9	357	N	Globulin 1 (Fragment).	Os03g0663800-01	LOC_Os03g46100	76.378	_VAVVN(de)ITAGSM(ox)N(de)APFYN(de)TR_	2.4494	3	683.999	1	123.4	_VAVVN(de)ITAGSM(ox)N(de)APFYN(de)TR_	2.7771	3	683.999	1	123.4	_VAVVN(de)ITAGSM(ox)N(de)APFYN(de)TR_	2.7771	3	683.999	1			nutrient reservoir activity;				IPR006045; IPR011051; IPR014710;	Cupin 1; RmlC-like cupin domain; RmlC-like jelly roll fold;	YES
Q75GX9	362	N	Globulin 1 (Fragment).	Os03g0663800-01	LOC_Os03g46100	76.378	_VAVVN(de)ITAGSM(ox)N(de)APFYN(de)TR_	2.4494	3	683.999	1	123.4	_VAVVN(de)ITAGSM(ox)N(de)APFYN(de)TR_	2.7771	3	683.999	1	123.4	_VAVVN(de)ITAGSM(ox)N(de)APFYN(de)TR_	2.7771	3	683.999	1			nutrient reservoir activity;				IPR006045; IPR011051; IPR014710;	Cupin 1; RmlC-like cupin domain; RmlC-like jelly roll fold;	YES
Q852L2	297	N	RmlC-like jelly roll fold domain containing protein.	Os03g0793700-01	LOC_Os03g57960	261.17	_LDLQIGLAN(de)ITR_	-1.6521	2	665.385	1	260.75	_LDLQIGLAN(de)ITR_	0.73701	2	665.385	1	260.75	_LDLQIGLAN(de)ITR_	0.73701	2	665.385	1			nutrient reservoir activity;				IPR006045; IPR011051; IPR014710;	Cupin 1; RmlC-like cupin domain; RmlC-like jelly roll fold;	YES
B9FUS5	268	N	Similar to Xylose isomerase (EC 5.3.1.5).	Os07g0669100-01	LOC_Os07g47290	81.807	_KIGFN(de)GTLLIEPKPQEPTK_	0.96205	3	705.064	1	125.73	_KIGFN(de)GTLLIEPK_	0.16019	3	478.281	1	125.73	_KIGFN(de)GTLLIEPK_	0.16019	3	478.281	1	small molecule metabolic process; cellular process; catabolic process; heterocycle metabolic process; nucleoside phosphate metabolic process; cellular aromatic compound metabolic process; organonitrogen compound metabolic process; pyridine nucleotide metabolic process; organophosphate metabolic process; cellular metabolic process; oxidoreduction coenzyme metabolic process; single-organism metabol…	endoplasmic reticulum; intracellular; cell; organelle part; intracellular part; membrane; organelle membrane; vacuolar part; cytoplasmic part; organelle; membrane-bounded organelle; intracellular organelle; intracellular membrane-bounded organelle; cell part; Golgi apparatus; cytoplasm; intracellular organelle part; vacuole; vacuolar membrane; endomembrane system; bounding membrane of organelle;	intramolecular oxidoreductase activity; xylose isomerase activity; intramolecular oxidoreductase activity, interconverting aldoses and ketoses; catalytic activity; metal ion binding; cation binding; isomerase activity;	K01805	xylA; xylose isomerase [EC:5.3.1.5]	osa01100 Metabolic pathways - Oryza sativa japonica (Japanese rice) (RefSeq); osa00040 Pentose and glucuronate interconversions - Oryza sativa japonica (Japanese rice) (RefSeq); osa00051 Fructose and mannose metabolism - Oryza sativa japonica (Japanese rice) (RefSeq);	IPR001998; IPR013022; IPR013452;	Xylose isomerase; Xylose isomerase-like, TIM barrel domain; Xylose isomerase, bacterial-type;	YES
A3BEN3	316	N	Similar to Pollen-specific protein NTP303 precursor.	Os06g0678800-01	LOC_Os06g46500	61.161	_WN(de)LTASGPR_	0.34312	2	502.756	1	116.73	_WN(de)LTASGPR_	0.5249	2	502.756	1	116.73	_WN(de)LTASGPR_	0.5249	2	502.756	1			metal ion binding; copper ion binding; catalytic activity; transition metal ion binding; ion binding; cation binding; binding; oxidoreductase activity;				IPR001117; IPR008972; IPR011706; IPR011707;	Multicopper oxidase, type 1; Cupredoxin; Multicopper oxidase, type 2; Multicopper oxidase, type 3;	YES
Q5SNE1	524	N	Similar to glycine-rich protein.	Os01g0187400-01	LOC_Os01g09246	49.298	_GPLVN(de)GSSGDVAPK_	1.6352	2	650.835	1	53.3	_GPLVN(de)GSSGDVAPK_	-3.0482	2	650.835	1															YES
B9FLE8	336	N	Similar to polygalacturonase.	Os05g0542800-03	LOC_Os05g46510	98.408	_NVN(de)LTMVGGGAASAFCHR_	-0.96656	3	622.294	0.970402	198.04	_NVN(de)LTM(ox)VGGGAASAFCHR_	3.1046	3	627.626	0.999726	198.04	_NVN(de)LTM(ox)VGGGAASAFCHR_	3.1046	3	627.626	0.999726	organic substance metabolic process; metabolic process; carbohydrate metabolic process; cell wall organization; cell wall organization or biogenesis; external encapsulating structure organization; primary metabolic process;	extracellular region;	polygalacturonase activity; hydrolase activity, hydrolyzing O-glycosyl compounds;				IPR000743; IPR006626; IPR011050; IPR012334;	Glycoside hydrolase, family 28; Parallel beta-helix repeat; Pectin lyase fold/virulence factor; Pectin lyase fold;
Q65XN4	271	N	Pectin lyase fold domain containing protein.	Os05g0542900-01	LOC_Os05g46520	141.74	_AISCGPGHGISIGGLGEN(de)R_	1.898	2	927.954	1	219.66	_AISCGPGHGISIGGLGEN(de)R_	0.13041	3	618.972	1	219.66	_AISCGPGHGISIGGLGEN(de)R_	0.13041	3	618.972	1	organic substance metabolic process; metabolic process; carbohydrate metabolic process; primary metabolic process;		polygalacturonase activity; hydrolase activity, hydrolyzing O-glycosyl compounds;				IPR000743; IPR011050; IPR012334;	Glycoside hydrolase, family 28; Pectin lyase fold/virulence factor; Pectin lyase fold;	YES
B9EZC1	160	N	Similar to Alpha-xylosidase precursor (Fragment).	Os01g0130400-01	LOC_Os01g03950	88.092	_EALFN(de)TSCGALVFK_	0.33199	2	780.387	1	103.76	_EALFN(de)TSCGALVFK_	-2.0109	2	780.387	1	103.76	_EALFN(de)TSCGALVFK_	-2.0109	2	780.387	1	organic substance metabolic process; metabolic process; carbohydrate metabolic process; primary metabolic process;		catalytic activity; hydrolase activity, hydrolyzing O-glycosyl compounds; hydrolase activity, acting on glycosyl bonds; binding; carbohydrate binding; hydrolase activity;				IPR000322; IPR011013; IPR017853; IPR030458; IPR030459;	Glycoside hydrolase family 31; Galactose mutarotase-like domain; Glycoside hydrolase superfamily; Glycosyl hydrolases family 31, active site; Glycosyl hydrolases family 31, conserved site;	YES
B9EZC1	274	N	Similar to Alpha-xylosidase precursor (Fragment).	Os01g0130400-01	LOC_Os01g03950	100.22	_N(de)LSVVEGVVEGYR_	1.6007	2	712.369	1	148.89	_N(de)LSVVEGVVEGYR_	0.67627	3	475.249	1	148.89	_N(de)LSVVEGVVEGYR_	0.67627	3	475.249	1	organic substance metabolic process; metabolic process; carbohydrate metabolic process; primary metabolic process;		catalytic activity; hydrolase activity, hydrolyzing O-glycosyl compounds; hydrolase activity, acting on glycosyl bonds; binding; carbohydrate binding; hydrolase activity;				IPR000322; IPR011013; IPR017853; IPR030458; IPR030459;	Glycoside hydrolase family 31; Galactose mutarotase-like domain; Glycoside hydrolase superfamily; Glycosyl hydrolases family 31, active site; Glycosyl hydrolases family 31, conserved site;	YES
B7EMZ8	155	N	Similar to serologically defined breast cancer antigen NY-BR-84.	Os05g0490200-02	LOC_Os05g41120	132.86	_GFYESNINVPELSALEHGFN(de)ITHK_	0.63839	4	680.587	1	142.79	_GFYESNINVPELSALEHGFN(de)ITHK_	0.18551	4	680.587	1	142.79	_GFYESNINVPELSALEHGFN(de)ITHK_	0.18551	4	680.587	1							IPR012936;	Endoplasmic reticulum vesicle transporter, C-terminal;
Q0DKX3	430	N	Similar to Aspartic protease precursor.	Os05g0137400-01	LOC_Os05g04630	78.342	_M(ox)PNLAFTIAN(de)K_	-1.5289	2	619.82	0.999994	121.68	_M(ox)PNLAFTIAN(de)K_	-0.71181	2	619.82	1	121.68	_M(ox)PNLAFTIAN(de)K_	-0.71181	2	619.82	1	single-organism process; lipid metabolic process; single-organism metabolic process; metabolic process; organic substance metabolic process; primary metabolic process;		peptidase activity; catalytic activity; aspartic-type peptidase activity; endopeptidase activity; aspartic-type endopeptidase activity; peptidase activity, acting on L-amino acid peptides; hydrolase activity;	K08245			IPR001461; IPR001969; IPR007856; IPR008138; IPR008139; IPR011001; IPR021109;	Aspartic peptidase; Aspartic peptidase, active site; Saposin-like type B, region 1; Saposin B type, region 2; Saposin B type domain; Saposin-like; Aspartic peptidase domain;	YES
Q5ZAM8	387	N	Similar to Lysosomal Pro-X carboxypeptidase.	Os01g0767100-01	LOC_Os01g56150	105.1	_FN(de)YTSYEK_	0.16835	2	527.734	1	66.27	_FN(de)YTSYEK_	0.28833	2	527.734	1	66.27	_FN(de)YTSYEK_	0.28833	2	527.734	1	cellular aromatic compound metabolic process; cellular process; heterocycle metabolic process; aspartate family amino acid biosynthetic process; nucleobase-containing compound metabolic process; methionine biosynthetic process; RNA splicing; cellular macromolecule metabolic process; RNA metabolic process; nitrogen compound metabolic process; sulfur amino acid biosynthetic process; metabolic proce…	intracellular; cell; intracellular part; plastid; cytoplasmic part; organelle; membrane-bounded organelle; intracellular organelle; intracellular membrane-bounded organelle; cell part; cytoplasm; vacuole; chloroplast;	peptidase activity; serine-type peptidase activity; exopeptidase activity; peptidase activity, acting on L-amino acid peptides; catalytic activity; hydrolase activity; serine hydrolase activity; carboxypeptidase activity;	K01285			IPR008758; IPR029058;	Peptidase S28; Alpha/Beta hydrolase fold;	YES
Q5ZAM8	416	N	Similar to Lysosomal Pro-X carboxypeptidase.	Os01g0767100-01	LOC_Os01g56150	121.44	_PQWITTEFGGHN(de)ISLVLER_	0.42546	3	734.048	1	137.61	_PQWITTEFGGHN(de)ISLVLER_	-0.042346	3	734.048	1	137.61	_PQWITTEFGGHN(de)ISLVLER_	-0.042346	3	734.048	1	cellular aromatic compound metabolic process; cellular process; heterocycle metabolic process; aspartate family amino acid biosynthetic process; nucleobase-containing compound metabolic process; methionine biosynthetic process; RNA splicing; cellular macromolecule metabolic process; RNA metabolic process; nitrogen compound metabolic process; sulfur amino acid biosynthetic process; metabolic proce…	intracellular; cell; intracellular part; plastid; cytoplasmic part; organelle; membrane-bounded organelle; intracellular organelle; intracellular membrane-bounded organelle; cell part; cytoplasm; vacuole; chloroplast;	peptidase activity; serine-type peptidase activity; exopeptidase activity; peptidase activity, acting on L-amino acid peptides; catalytic activity; hydrolase activity; serine hydrolase activity; carboxypeptidase activity;	K01285			IPR008758; IPR029058;	Peptidase S28; Alpha/Beta hydrolase fold;	YES
A3BUS0	226	N	Similar to aminoacylase-1.	Os08g0511900-01	LOC_Os08g40110	68.915	_N(de)LTFEFK_	-0.11507	2	451.231	1	86.472	_N(de)LTFEFK_	0.94467	2	451.231	1	86.472	_N(de)LTFEFK_	0.94467	2	451.231	1	cellular aromatic compound metabolic process; cellular process; cysteine biosynthetic process; heterocycle metabolic process; aspartate family amino acid biosynthetic process; serine family amino acid biosynthetic process; nucleobase-containing compound metabolic process; methionine biosynthetic process; cellular macromolecule metabolic process; RNA metabolic process; nitrogen compound metabolic …	endoplasmic reticulum; intracellular; cell; intracellular part; cytoplasmic part; organelle; membrane-bounded organelle; intracellular organelle; intracellular membrane-bounded organelle; cell part; Golgi apparatus; cytoplasm; vacuole; endomembrane system;	catalytic activity; hydrolase activity; hydrolase activity, acting on carbon-nitrogen (but not peptide) bonds; hydrolase activity, acting on carbon-nitrogen (but not peptide) bonds, in linear amides; aminoacylase activity;				IPR002933; IPR010159; IPR011650;	Peptidase M20; N-acyl-L-amino-acid amidohydrolase; Peptidase M20, dimerisation domain;	YES
Q6YXZ6	107	N	Glycoside hydrolase, family 17 protein.	Os02g0139300-02	LOC_Os02g04670	145.69	_WVDQN(de)VSNYLNDGVK_	0.13539	2	877.418	1							180.06	_WVDQN(de)VSNYLNDGVK_	-2.1641	2	877.418	1	organic substance metabolic process; metabolic process; carbohydrate metabolic process; primary metabolic process;		catalytic activity; hydrolase activity, hydrolyzing O-glycosyl compounds; hydrolase activity, acting on glycosyl bonds; hydrolase activity;				IPR000490; IPR012946; IPR013781; IPR017853;	Glycoside hydrolase, family 17; X8 domain; Glycoside hydrolase, catalytic domain; Glycoside hydrolase superfamily;	YES
Q6YXZ6	133	N	Glycoside hydrolase, family 17 protein.	Os02g0139300-02	LOC_Os02g04670	131.35	_YVAVGNEPFLETYN(de)GSFLQTTFPAIR_	-0.44933	2	1469.23	1	138.49	_YVAVGNEPFLETYN(de)GSFLQTTFPAIR_	-0.45614	3	979.823	1	138.49	_YVAVGNEPFLETYN(de)GSFLQTTFPAIR_	-0.45614	3	979.823	1	organic substance metabolic process; metabolic process; carbohydrate metabolic process; primary metabolic process;		catalytic activity; hydrolase activity, hydrolyzing O-glycosyl compounds; hydrolase activity, acting on glycosyl bonds; hydrolase activity;				IPR000490; IPR012946; IPR013781; IPR017853;	Glycoside hydrolase, family 17; X8 domain; Glycoside hydrolase, catalytic domain; Glycoside hydrolase superfamily;	YES
Q0JDC5	189	N	Cell-wall invertase, Carbon partitioning during early grain filling	Os04g0413500-01	LOC_Os04g33740	87.668	_PGHNPVIVPEGGIN(de)ATQFR_	0.59819	3	669.35	1	105.38	_EWVKPGHNPVIVPEGGIN(de)ATQFR_	-0.045883	4	637.835	1	105.38	_EWVKPGHNPVIVPEGGIN(de)ATQFR_	-0.045883	4	637.835	1	carbohydrate metabolic process; response to external biotic stimulus; defense response to fungus; carbohydrate localization; carbohydrate storage; organic substance metabolic process; defense response; metabolic process; defense response to other organism; response to other organism; response to external stimulus; response to biotic stimulus; multi-organism process; response to bacterium; respons…	cell wall; cell periphery; cell; cell part; extracellular region; external encapsulating structure;	hydrolase activity, hydrolyzing O-glycosyl compounds; beta-fructofuranosidase activity; sucrose alpha-glucosidase activity; glucosidase activity; alpha-glucosidase activity;	K01193	E3.2.1.26; beta-fructofuranosidase [EC:3.2.1.26]	osa01100 Metabolic pathways - Oryza sativa japonica (Japanese rice) (RefSeq); osa00500 Starch and sucrose metabolism - Oryza sativa japonica (Japanese rice) (RefSeq); osa00052 Galactose metabolism - Oryza sativa japonica (Japanese rice) (RefSeq);	IPR001362; IPR013148; IPR013189; IPR013320; IPR018053; IPR023296;	Glycoside hydrolase, family 32; Glycosyl hydrolase family 32, N-terminal; Glycosyl hydrolase family 32, C-terminal; Concanavalin A-like lectin/glucanase domain; Glycoside hydrolase, family 32, active site; Glycosyl hydrolase, five-bladed beta-propellor domain;	YES
Q7XHN3	144	N	Similar to Alpha-L-fucosidase 2.	Os07g0586200-02	LOC_Os07g39750	82.417	_VN(de)GTWVVAGK_	-0.37865	2	517.282	1	101.38	_VN(de)GTWVVAGK_	-0.04652	2	517.282	1	101.38	_VN(de)GTWVVAGK_	-0.04652	2	517.282	1			hydrolase activity; hydrolase activity, acting on ester bonds;				IPR001087; IPR013830;	GDSL lipase/esterase; SGNH hydrolase-type esterase domain;	YES
B9EX81	372	N	Glycoside hydrolase, family 27 protein.	Os01g0518500-02	LOC_Os01g33420	245.66	_HLDN(de)DTLSIITNPTLLK_	-0.074243	2	956.02	1	219.01	_HLDN(de)DTLSIITNPTLLK_	-0.08765	3	637.682	1	219.01	_HLDN(de)DTLSIITNPTLLK_	-0.08765	3	637.682	1	organic substance metabolic process; primary metabolic process; metabolic process; carbohydrate metabolic process;	cell wall; cell periphery; cell; cell part; external encapsulating structure;	hydrolase activity; hydrolase activity, hydrolyzing O-glycosyl compounds; hydrolase activity, acting on glycosyl bonds; catalytic activity;				IPR000772; IPR002241; IPR013780; IPR013785; IPR017853;	Ricin B, lectin domain; Glycoside hydrolase, family 27; Glycosyl hydrolase, family 13, all-beta; Aldolase-type TIM barrel; Glycoside hydrolase superfamily;	YES
Q2R8W8	328	N	Peptidase S10, serine carboxypeptidase family protein.	Os11g0213600-01	LOC_Os11g10750	133.48	_YFYFNLPEVQQALHAN(de)R_	0.35266	3	705.018	1	151.56	_YFYFNLPEVQQALHAN(de)R_	0.56029	3	705.018	1	151.56	_YFYFNLPEVQQALHAN(de)R_	0.56029	3	705.018	1			peptidase activity; serine-type peptidase activity; exopeptidase activity; serine hydrolase activity; hydrolase activity; carboxypeptidase activity; serine-type carboxypeptidase activity; peptidase activity, acting on L-amino acid peptides; serine-type exopeptidase activity; catalytic activity;	K16297			IPR001563; IPR018202; IPR029058;	Peptidase S10, serine carboxypeptidase; Peptidase S10, serine carboxypeptidase, active site; Alpha/Beta hydrolase fold;	YES
Q2R8W8	458	N	Peptidase S10, serine carboxypeptidase family protein.	Os11g0213600-01	LOC_Os11g10750	54.259	_RLPN(de)TTHPPIN_	0.63294	2	631.841	0.999996	144.35	_RLPN(de)TTHPPIN_	0.94518	3	421.563	1	144.35	_RLPN(de)TTHPPIN_	0.94518	3	421.563	1			peptidase activity; serine-type peptidase activity; exopeptidase activity; serine hydrolase activity; hydrolase activity; carboxypeptidase activity; serine-type carboxypeptidase activity; peptidase activity, acting on L-amino acid peptides; serine-type exopeptidase activity; catalytic activity;	K16297			IPR001563; IPR018202; IPR029058;	Peptidase S10, serine carboxypeptidase; Peptidase S10, serine carboxypeptidase, active site; Alpha/Beta hydrolase fold;	YES
Q8LJK2	229	N	Similar to Pectin methylesterase-like protein.	Os01g0880300-02	LOC_Os01g65790	64.52	_GLPPN(de)VTVCGAGCHYK_	-0.25166	3	578.273	1	56.514	_GLPPN(de)VTVCGAGCHYK_	-0.30319	3	578.273	1	56.514	_GLPPN(de)VTVCGAGCHYK_	-0.30319	3	578.273	1	cell wall modification; cellular component organization; cellular process; cell wall organization or biogenesis; cell wall organization; external encapsulating structure organization;	cell wall; cell periphery; cell; cell part; external encapsulating structure;	hydrolase activity, acting on ester bonds; aspartyl esterase activity; molecular function regulator; enzyme regulator activity; enzyme inhibitor activity; carboxylic ester hydrolase activity; pectinesterase activity;				IPR000070; IPR006501; IPR011050; IPR012334; IPR018040;	Pectinesterase, catalytic; Pectinesterase inhibitor domain; Pectin lyase fold/virulence factor; Pectin lyase fold; Pectinesterase, active site;	YES
Q8LJK2	432	N	Similar to Pectin methylesterase-like protein.	Os01g0880300-02	LOC_Os01g65790	122.97	_GCVVN(de)GSDDYMALYR_	-1.2389	2	861.871	1	131.35	_GCVVN(de)GSDDYMALYR_	1.5193	2	861.871	1	131.35	_GCVVN(de)GSDDYMALYR_	1.5193	2	861.871	1	cell wall modification; cellular component organization; cellular process; cell wall organization or biogenesis; cell wall organization; external encapsulating structure organization;	cell wall; cell periphery; cell; cell part; external encapsulating structure;	hydrolase activity, acting on ester bonds; aspartyl esterase activity; molecular function regulator; enzyme regulator activity; enzyme inhibitor activity; carboxylic ester hydrolase activity; pectinesterase activity;				IPR000070; IPR006501; IPR011050; IPR012334; IPR018040;	Pectinesterase, catalytic; Pectinesterase inhibitor domain; Pectin lyase fold/virulence factor; Pectin lyase fold; Pectinesterase, active site;	YES
B9F0I0	201	N	Similar to Transmembrane protein TM9SF3 (Fragment).	Os02g0552000-02	LOC_Os02g34690	74.962	_WEPTN(de)VTFAHR_	-1.165	3	454.223	1	113.44	_WEPTN(de)VTFAHR_	-0.19546	3	454.223	1								membrane part; intrinsic component of membrane; membrane; integral component of membrane;		K17087			IPR004240; IPR020846;	Nonaspanin (TM9SF); Major facilitator superfamily domain;	YES
Q53ML9	171	N	Similar to Transmembrane protein TM9SF3 (Fragment).	Os11g0181100-01	LOC_Os11g07910	73.951	_IIHVN(de)LTQESPK_	0.31505	2	691.382	1	143.97	_IIHVN(de)LTQESPK_	-0.26886	2	691.382	1	143.97	_IIHVN(de)LTQESPK_	-0.26886	2	691.382	1		membrane part; intrinsic component of membrane; membrane; integral component of membrane;		K17087			IPR004240;	Nonaspanin (TM9SF);	YES
A3BKR4	155	N	Serine/threonine protein kinase-related domain containing protein.	Os07g0540100-01	LOC_Os07g35580	60.255	_AVTGLLN(de)ATAR_	-0.46828	2	545.311	1	133.91	_AVTGLLN(de)ATAR_	1.146	2	545.311	1	133.91	_AVTGLLN(de)ATAR_	1.146	2	545.311	1			purine ribonucleotide binding; nucleoside phosphate binding; adenyl ribonucleotide binding; adenyl nucleotide binding; purine nucleotide binding; protein serine/threonine kinase activity; ATP binding; ion binding; anion binding; protein kinase activity; organic cyclic compound binding; purine nucleoside binding; binding; heterocyclic compound binding; carbohydrate derivative binding; ribonucleosi…				IPR000719; IPR001245; IPR002902; IPR008271; IPR011009; IPR013320; IPR017441;	Protein kinase domain; Serine-threonine/tyrosine-protein kinase catalytic domain; Gnk2-homologous domain; Serine/threonine-protein kinase, active site; Protein kinase-like domain; Concanavalin A-like lectin/glucanase domain; Protein kinase, ATP binding site;	YES
Q75K55	95	N	Pollen Ole e 1 allergen and extensin domain containing protein.	Os05g0531200-02	LOC_Os05g45460	63.091	_VLN(de)MTSTATDK_	0.555	2	592.292	1	135.99	_VLN(de)MTSTATDK_	-0.030489	2	592.292	1	135.99	_VLN(de)MTSTATDK_	-0.030489	2	592.292	1									YES
Q7XQ88	571	N	Similar to Itm1 protein.	Os04g0675500-03	LOC_Os04g57890	151.04	_TVIVDNNTWN(de)NTHIATVGR_	-2.6326	3	710.027	0.981243	142.35	_TVIVDNNTWN(de)NTHIATVGR_	-3.1777	3	710.027	0.814408							carbohydrate derivative biosynthetic process; cellular process; single-organism metabolic process; biosynthetic process; carbohydrate metabolic process; cellular protein modification process; single-organism process; organic substance biosynthetic process; metabolic process; cellular macromolecule metabolic process; glycoprotein metabolic process; glycoprotein biosynthetic process; single-organis…	endoplasmic reticulum; intrinsic component of membrane; endoplasmic reticulum membrane; intracellular; cell; organelle part; intracellular part; membrane part; organelle membrane; endoplasmic reticulum part; cytoplasmic part; organelle; membrane-bounded organelle; intracellular organelle; cell part; cell periphery; plasma membrane; cytoplasm; nuclear outer membrane-endoplasmic reticulum membrane …	transferase activity; catalytic activity; transferase activity, transferring glycosyl groups; transferase activity, transferring hexosyl groups; oligosaccharyl transferase activity;	K07151	STT3; dolichyl-diphosphooligosaccharide--protein glycosyltransferase [EC:2.4.99.18]	osa01100 Metabolic pathways - Oryza sativa japonica (Japanese rice) (RefSeq); osa00510 N-Glycan biosynthesis - Oryza sativa japonica (Japanese rice) (RefSeq); osa04141 Protein processing in endoplasmic reticulum - Oryza sativa japonica (Japanese rice) (RefSeq);	IPR003674;	Oligosaccharyl transferase, STT3 subunit;
B9FW14	96	N	Bifunctional inhibitor/plant lipid transfer protein/seed storage domain containing protein.	Os07g0198300-01	LOC_Os07g09970	124.84	_ALSLPQLCNAPAN(de)ISDCPR_	0.26741	2	1050.51	0.999982	84.249	_ALSLPQLCNAPAN(de)ISDCPR_	0.04833	3	700.675	0.999737	84.249	_ALSLPQLCNAPAN(de)ISDCPR_	0.04833	3	700.675	0.999737							IPR016140;	Bifunctional inhibitor/plant lipid transfer protein/seed storage helical domain;	YES
B7E5B5	62	N	Peroxidase (EC 1.11.1.7).	Os04g0688100-02	LOC_Os04g59150	86.756	_SDQGLIEDAQTN(de)R_	0.5663	2	725.339	1	65.219	_SDQGLIEDAQTN(de)R_	-2.2051	2	725.339	1	65.219	_SDQGLIEDAQTN(de)R_	-2.2051	2	725.339	1	response to stress; response to oxidative stress;		metal ion binding; tetrapyrrole binding; catalytic activity; antioxidant activity; heterocyclic compound binding; cation binding; oxidoreductase activity, acting on peroxide as acceptor; organic cyclic compound binding; peroxidase activity; heme binding; binding; oxidoreductase activity;				IPR000823; IPR002016; IPR010255;	Plant peroxidase; Haem peroxidase, plant/fungal/bacterial; Haem peroxidase;	YES
Q7XSU2	227	N	Similar to Peroxidase (EC 1.11.1.7).	Os04g0689000-01	LOC_Os04g59260	41.429	_LALN(de)CTK_	0.1495	2	411.717	1	67.981	_LALN(de)CTK_	0.42927	2	411.717	1	67.981	_LALN(de)CTK_	0.42927	2	411.717	1	response to stress; response to oxidative stress;	extracellular region;	metal ion binding; tetrapyrrole binding; catalytic activity; antioxidant activity; heme binding; cation binding; oxidoreductase activity, acting on peroxide as acceptor; organic cyclic compound binding; peroxidase activity; heterocyclic compound binding; binding; oxidoreductase activity;				IPR000823; IPR002016; IPR010255; IPR019793; IPR019794;	Plant peroxidase; Haem peroxidase, plant/fungal/bacterial; Haem peroxidase; Peroxidases heam-ligand binding site; Peroxidase, active site;	YES
A3B7R6	249	N	Quinonprotein alcohol dehydrogenase-like domain containing protein.	Os06g0115200-01	LOC_Os06g02480	60.062	_ETPCEGLAEALN(de)GSLPK_	1.2545	2	894.932	1	66.289	_ETPCEGLAEALN(de)GSLPK_	0.028251	3	596.957	1	66.289	_ETPCEGLAEALN(de)GSLPK_	0.028251	3	596.957	1									YES
A3B7R6	324	N	Quinonprotein alcohol dehydrogenase-like domain containing protein.	Os06g0115200-01	LOC_Os06g02480							146.36	_ILVYN(de)TSTQYYGR_	-1.2843	2	790.896	1	146.36	_ILVYN(de)TSTQYYGR_	-1.2843	2	790.896	1									YES
Q339K4	150	N	Similar to Vacuolar sorting receptor 4 precursor (AtVSR4) (Epidermal growth factor receptor-like protein 2b) (AtELP2b) (BP80-like protein a) (AtBP80a).	Os10g0346600-00	LOC_Os10g20630	49.188	_YIQN(de)ITIPSALIDKK_	2.0312	3	573.997	1	110.55	_YIQN(de)ITIPSALIDK_	-2.9233	2	796.445	1	110.55	_YIQN(de)ITIPSALIDK_	-2.9233	2	796.445	1			ion binding; binding; metal ion binding; calcium ion binding; cation binding;				IPR003137; IPR018097; IPR026823;	PA domain; EGF-like calcium-binding, conserved site; Complement Clr-like EGF domain;	YES
Q2QLL9	113	N	Similar to Purple acid phosphatase (EC 3.1.3.2).	Os12g0637100-02	LOC_Os12g44020	84.327	_YDYFN(de)YTSGFIHHCTLTGLTHATK_	-0.72354	4	713.332	1	119.41	_YDYFN(de)YTSGFIHHCTLTGLTHATK_	3.039	4	713.332	1	119.41	_YDYFN(de)YTSGFIHHCTLTGLTHATK_	3.039	4	713.332	1			metal ion binding; hydrolase activity; hydrolase activity, acting on ester bonds; phosphatase activity; acid phosphatase activity; phosphoric ester hydrolase activity; cation binding; catalytic activity;				IPR004843; IPR008963; IPR015914; IPR025733; IPR029052;	Calcineurin-like phosphoesterase domain, apaH type; Purple acid phosphatase-like, N-terminal; Purple acid phosphatase, N-terminal; Iron/zinc purple acid phosphatase-like C-terminal domain; Metallo-dependent phosphatase-like;	YES
Q53P98	99	N	Similar to predicted protein.	Os11g0433200-02	LOC_Os11g24540	158.98	_TFAVLANPLDCCSN(de)STSK_	-0.3232	2	994.453	1	185.33	_TFAVLANPLDCCSN(de)STSK_	3.6004	2	994.453	1	185.33	_TFAVLANPLDCCSN(de)STSK_	3.6004	2	994.453	1		intrinsic component of membrane; intracellular; cell; organelle part; intracellular part; membrane; organelle membrane; endosomal part; cytoplasmic part; organelle; membrane-bounded organelle; intracellular organelle; cell part; endosome membrane; cytoplasm; intracellular organelle part; endosome; membrane part; bounding membrane of organelle; integral component of membrane;	peptidase activity; peptidase activity, acting on L-amino acid peptides; catalytic activity; hydrolase activity; aspartic-type peptidase activity; aspartic-type endopeptidase activity; endopeptidase activity;				IPR003137; IPR006639; IPR007369;	PA domain; Presenilin/signal peptide peptidase; Peptidase A22B, signal peptide peptidase;	YES
Q6AUR5	500	N	Similar to auxin-independent growth promoter protein.	Os05g0132500-02	LOC_Os05g04190	50.088	_TISALFEN(de)VSDHR_	-0.91374	3	497.916	1	76.073	_TISALFEN(de)VSDHR_	0.26164	3	497.916	1	76.073	_TISALFEN(de)VSDHR_	0.26164	3	497.916	1	anatomical structure development; pollen tube development; embryo sac central cell differentiation; karyogamy; pollination; developmental process involved in reproduction; polar nucleus fusion;	intracellular; cell; intracellular part; plastid; cytoplasmic part; organelle; membrane-bounded organelle; intracellular organelle; intracellular membrane-bounded organelle; cell part; Golgi apparatus; cytoplasm; endomembrane system; chloroplast;					IPR019378;	GDP-fucose protein O-fucosyltransferase;
Q5QMT0	96	N	Similar to Beta-glucosidase.	Os01g0508000-01	LOC_Os01g32364	231.38	_TPGEIANN(de)ATADVTVDEYHR_	-2.3191	3	726.006	0.990366	277.1	_TPGEIANN(de)ATADVTVDEYHR_	-3.8506	3	726.006	0.998993	277.1	_TPGEIANN(de)ATADVTVDEYHR_	-3.8506	3	726.006	0.998993	organic substance metabolic process; metabolic process; carbohydrate metabolic process; primary metabolic process;		glucosidase activity; hydrolase activity, hydrolyzing O-glycosyl compounds; beta-glucosidase activity;	K05350	bglB; beta-glucosidase [EC:3.2.1.21]	osa00460 Cyanoamino acid metabolism - Oryza sativa japonica (Japanese rice) (RefSeq); osa01100 Metabolic pathways - Oryza sativa japonica (Japanese rice) (RefSeq); osa00940 Phenylpropanoid biosynthesis - Oryza sativa japonica (Japanese rice) (RefSeq); osa00500 Starch and sucrose metabolism - Oryza sativa japonica (Japanese rice) (RefSeq); osa01110 Biosynthesis of secondary metabolites - Oryza sat…	IPR001360; IPR013781; IPR017853;	Glycoside hydrolase, family 1; Glycoside hydrolase, catalytic domain; Glycoside hydrolase superfamily;	YES
Q9LDL0	183	N	Similar to Cationic peroxidase isozyme 40K precursor.	Os01g0270300-02	LOC_Os01g16450	113.54	_GLN(de)LTDLVALSGAHTIGK_	-0.031053	3	595	1	86.8	_GLN(de)LTDLVALSGAHTIGK_	4.1206	2	891.996	1	86.8	_GLN(de)LTDLVALSGAHTIGK_	4.1206	2	891.996	1	response to stress; response to oxidative stress;		metal ion binding; tetrapyrrole binding; catalytic activity; antioxidant activity; heterocyclic compound binding; cation binding; oxidoreductase activity, acting on peroxide as acceptor; organic cyclic compound binding; peroxidase activity; heme binding; binding; oxidoreductase activity;				IPR000823; IPR002016; IPR010255; IPR019793;	Plant peroxidase; Haem peroxidase, plant/fungal/bacterial; Haem peroxidase; Peroxidases heam-ligand binding site;	YES
Q2QYY2	420	N	Serine/threonine protein kinase-related domain containing protein.	Os12g0102500-01	LOC_Os12g01200	50.897	_N(de)ITGSIPVELTK_	2.5264	2	637.858	1	72.891	_N(de)ITGSIPVELTK_	0.035218	2	637.858	1									purine ribonucleotide binding; nucleoside phosphate binding; adenyl ribonucleotide binding; adenyl nucleotide binding; purine nucleotide binding; protein serine/threonine kinase activity; ATP binding; ion binding; anion binding; protein kinase activity; organic cyclic compound binding; purine nucleoside binding; binding; heterocyclic compound binding; carbohydrate derivative binding; ribonucleosi…				IPR000719; IPR001245; IPR008271; IPR011009; IPR013320; IPR017441; IPR024788;	Protein kinase domain; Serine-threonine/tyrosine-protein kinase catalytic domain; Serine/threonine-protein kinase, active site; Protein kinase-like domain; Concanavalin A-like lectin/glucanase domain; Protein kinase, ATP binding site; Malectin-like carbohydrate-binding domain;	YES
Q6K8B0	51	N	Similar to Pectinesterase (EC 3.1.1.11) (Fragment).	Os02g0288100-01	LOC_Os02g18650	49.448	_IALN(de)ATAVHVGK_	-0.20021	3	399.568	1	50.484	_IALN(de)ATAVHVGK_	-0.71496	3	399.568	1	50.484	_IALN(de)ATAVHVGK_	-0.71496	3	399.568	1	cell wall modification; cellular component organization; cellular process; cell wall organization or biogenesis; cell wall organization; external encapsulating structure organization;	cell wall; cell periphery; cell; cell part; external encapsulating structure;	hydrolase activity, acting on ester bonds; aspartyl esterase activity; molecular function regulator; enzyme regulator activity; enzyme inhibitor activity; carboxylic ester hydrolase activity; pectinesterase activity;				IPR000070; IPR006501; IPR011050; IPR012334; IPR018040;	Pectinesterase, catalytic; Pectinesterase inhibitor domain; Pectin lyase fold/virulence factor; Pectin lyase fold; Pectinesterase, active site;	YES
A3CEZ9	380	N	Similar to Purple acid phosphatase.	Os12g0151000-01	LOC_Os12g05540	146.77	_LEVVN(de)ATHALWTWR_	2.584	2	849.946	1	141.65	_LEVVN(de)ATHALWTWR_	-2.4034	3	566.966	1	141.65	_LEVVN(de)ATHALWTWR_	-2.4034	3	566.966	1			metal ion binding; hydrolase activity; hydrolase activity, acting on ester bonds; phosphatase activity; acid phosphatase activity; phosphoric ester hydrolase activity; cation binding; catalytic activity;				IPR003961; IPR004843; IPR008963; IPR015914; IPR025733; IPR029052;	Fibronectin type III; Calcineurin-like phosphoesterase domain, apaH type; Purple acid phosphatase-like, N-terminal; Purple acid phosphatase, N-terminal; Iron/zinc purple acid phosphatase-like C-terminal domain; Metallo-dependent phosphatase-like;	YES
Q53Q73	404	N	Similar to Purple acid phosphatase.	Os12g0151000-01	LOC_Os12g05540	118.51	_LEVVN(de)ATHALWTWHR_	0.0038159	3	612.653	1	226.19	_LEVVN(de)ATHALWTWHR_	1.3435	3	612.653	1	226.19	_LEVVN(de)ATHALWTWHR_	1.3435	3	612.653	1			metal ion binding; hydrolase activity; hydrolase activity, acting on ester bonds; phosphatase activity; acid phosphatase activity; phosphoric ester hydrolase activity; cation binding; catalytic activity;				IPR003961; IPR004843; IPR008963; IPR015914; IPR025733; IPR029052;	Fibronectin type III; Calcineurin-like phosphoesterase domain, apaH type; Purple acid phosphatase-like, N-terminal; Purple acid phosphatase, N-terminal; Iron/zinc purple acid phosphatase-like C-terminal domain; Metallo-dependent phosphatase-like;	YES
Q7XVG3	402	N	Similar to Purple acid phosphatase.	Os04g0410600-01	LOC_Os04g33530	54.259	_LSVVN(de)ATAAR_	-0.41515	2	502.785	1	62.466	_LSVVN(de)ATAAR_	0.55596	2	502.785	1	62.466	_LSVVN(de)ATAAR_	0.55596	2	502.785	1			metal ion binding; hydrolase activity; hydrolase activity, acting on ester bonds; phosphatase activity; acid phosphatase activity; phosphoric ester hydrolase activity; cation binding; catalytic activity;				IPR003961; IPR004843; IPR008963; IPR015914; IPR025733; IPR029052;	Fibronectin type III; Calcineurin-like phosphoesterase domain, apaH type; Purple acid phosphatase-like, N-terminal; Purple acid phosphatase, N-terminal; Iron/zinc purple acid phosphatase-like C-terminal domain; Metallo-dependent phosphatase-like;
B9FUN6	208	N	Similar to Nucleoid DNA-binding-like protein.	Os07g0658600-00	LOC_Os07g46480	146.69	_SLN(de)FSGTLR_	-0.29286	2	499.264	1	105.52	_SLN(de)FSGTLR_	0.62596	2	499.264	1	105.52	_SLN(de)FSGTLR_	0.62596	2	499.264	1			peptidase activity; catalytic activity; aspartic-type peptidase activity; endopeptidase activity; aspartic-type endopeptidase activity; peptidase activity, acting on L-amino acid peptides; hydrolase activity;				IPR001461; IPR021109;	Aspartic peptidase; Aspartic peptidase domain;	YES
Q75IZ5	407	N	Glycosyl transferase, family 8 protein.	Os03g0413400-01	LOC_Os03g30000	44.829	_YLN(de)FSHPIISSK_	1.0789	3	470.25	1	85.973	_YLN(de)FSHPIISSK_	0.2995	3	470.25	1	85.973	_YLN(de)FSHPIISSK_	0.2995	3	470.25	1	pectin metabolic process; pectin biosynthetic process; cell wall organization or biogenesis; external encapsulating structure organization; polysaccharide biosynthetic process; cell wall organization;	intrinsic component of membrane; intracellular; cell; organelle part; intracellular part; membrane; organelle membrane; Golgi apparatus part; cytoplasmic part; organelle; membrane-bounded organelle; intracellular organelle; intracellular membrane-bounded organelle; cell part; Golgi apparatus; cytoplasm; Golgi membrane; intracellular organelle part; endomembrane system; membrane part; bounding mem…	transferase activity, transferring hexosyl groups; polygalacturonate 4-alpha-galacturonosyltransferase activity; UDP-glycosyltransferase activity;	K13648	GAUT; alpha-1,4-galacturonosyltransferase [EC:2.4.1.43]	osa00500 Starch and sucrose metabolism - Oryza sativa japonica (Japanese rice) (RefSeq); osa00520 Amino sugar and nucleotide sugar metabolism - Oryza sativa japonica (Japanese rice) (RefSeq);	IPR002495; IPR029044; IPR029993;	Glycosyl transferase, family 8; Nucleotide-diphospho-sugar transferases; Plant galacturonosyltransferase GAUT;
Q75IZ5	529	N	Glycosyl transferase, family 8 protein.	Os03g0413400-01	LOC_Os03g30000	64.82	_YVN(de)FTHPYVR_	0.64593	2	649.824	1	72.848	_YVN(de)FTHPYVR_	2.1448	3	433.552	1							pectin metabolic process; pectin biosynthetic process; cell wall organization or biogenesis; external encapsulating structure organization; polysaccharide biosynthetic process; cell wall organization;	intrinsic component of membrane; intracellular; cell; organelle part; intracellular part; membrane; organelle membrane; Golgi apparatus part; cytoplasmic part; organelle; membrane-bounded organelle; intracellular organelle; intracellular membrane-bounded organelle; cell part; Golgi apparatus; cytoplasm; Golgi membrane; intracellular organelle part; endomembrane system; membrane part; bounding mem…	transferase activity, transferring hexosyl groups; polygalacturonate 4-alpha-galacturonosyltransferase activity; UDP-glycosyltransferase activity;	K13648	GAUT; alpha-1,4-galacturonosyltransferase [EC:2.4.1.43]	osa00500 Starch and sucrose metabolism - Oryza sativa japonica (Japanese rice) (RefSeq); osa00520 Amino sugar and nucleotide sugar metabolism - Oryza sativa japonica (Japanese rice) (RefSeq);	IPR002495; IPR029044; IPR029993;	Glycosyl transferase, family 8; Nucleotide-diphospho-sugar transferases; Plant galacturonosyltransferase GAUT;
Q9XIY6	256	N	Similar to Lanatoside 15'-O-acetylesterase precursor.	Os06g0160200-01	LOC_Os06g06520	124.4	_TYNSAVTYYNELLN(de)NSLAEVR_	0.22259	3	813.064	0.88501	241.38	_TYNSAVTYYNELLN(de)NSLAEVR_	-1.0814	3	813.064	0.976035	241.38	_TYNSAVTYYNELLN(de)NSLAEVR_	-1.0814	3	813.064	0.976035			hydrolase activity; hydrolase activity, acting on ester bonds;				IPR001087; IPR013830;	GDSL lipase/esterase; SGNH hydrolase-type esterase domain;	YES
Q5ZBU1	329	N	Similar to mRNA, clone: RTFL01-05-M08.	Os01g0793500-01	LOC_Os01g58114	55.261	_FN(de)ETAAWEYAK_	3.4025	2	666.803	1	103.43	_FN(de)ETAAWEYAK_	3.5939	2	666.803	1															YES
Q7F5L2	219	N	Similar to 260 kDa major acidic fibroblast growth factor-stimulated phosphoprotein (Fragment).	Os01g0196600-01	LOC_Os01g10020	76.302	_HYN(de)GSVPFEER_	0.66894	2	669.304	1	166.11	_HYN(de)GSVPFEER_	-1.3092	3	446.538	1	166.11	_HYN(de)GSVPFEER_	-1.3092	3	446.538	1	cellular aromatic compound metabolic process; cellular process; heterocycle metabolic process; aspartate family amino acid biosynthetic process; nucleobase-containing compound metabolic process; methionine biosynthetic process; sulfur amino acid biosynthetic process; macromolecule metabolic process; RNA metabolic process; nitrogen compound metabolic process; gene expression; cellular nitrogen com…	intracellular; cell; intracellular part; cytoplasmic part; organelle; membrane-bounded organelle; intracellular organelle; intracellular membrane-bounded organelle; cell part; cytoplasm; vacuole;	catalytic activity;				IPR002591; IPR017849; IPR017850; IPR024873;	Type I phosphodiesterase/nucleotide pyrophosphatase/phosphate transferase; Alkaline phosphatase-like, alpha/beta/alpha; Alkaline-phosphatase-like, core domain; Ectonucleotide pyrophosphatase/phosphodiesterase family;
Q6K671	260	N	Similar to serine carboxypeptidase K10B2.2.	Os02g0794500-04	LOC_Os02g55130	72.289	_AMHAN(de)ITGIPYR_	-0.75281	3	449.564	1	66.267	_AMHAN(de)ITGIPYR_	-0.35324	3	449.564	1	66.267	_AMHAN(de)ITGIPYR_	-0.35324	3	449.564	1			peptidase activity; serine-type peptidase activity; exopeptidase activity; serine hydrolase activity; hydrolase activity; carboxypeptidase activity; serine-type carboxypeptidase activity; peptidase activity, acting on L-amino acid peptides; serine-type exopeptidase activity; catalytic activity;	K16297			IPR001563; IPR018202; IPR029058;	Peptidase S10, serine carboxypeptidase; Peptidase S10, serine carboxypeptidase, active site; Alpha/Beta hydrolase fold;	YES
Q6Z8K1	217	N	Peptidase A1 domain containing protein.	Os02g0751100-01	LOC_Os02g51540	69.331	_EGHAPVN(de)ASVIIGCGK_	-0.023506	3	537.94	1	111.64	_EGHAPVN(de)ASVIIGCGK_	-1.4033	3	537.94	1	111.64	_EGHAPVN(de)ASVIIGCGK_	-1.4033	3	537.94	1		anchored component of membrane; intrinsic component of plasma membrane; anchored component of plasma membrane; plasma membrane part;	peptidase activity; catalytic activity; aspartic-type peptidase activity; hydrolase activity; endopeptidase activity; peptidase activity, acting on L-amino acid peptides; aspartic-type endopeptidase activity;				IPR001461; IPR001969; IPR021109;	Aspartic peptidase; Aspartic peptidase, active site; Aspartic peptidase domain;	YES
A3AMQ8	63	N	Six-bladed beta-propeller, TolB-like domain containing protein.	Os03g0750700-01	LOC_Os03g53950	114.96	_WVYFAHSSPN(de)WTAELCGHK_	0.26905	3	765.018	1	149.86	_WVYFAHSSPN(de)WTAELCGHK_	0.12578	4	574.015	1	149.86	_WVYFAHSSPN(de)WTAELCGHK_	0.12578	4	574.015	1	biosynthetic process; metabolic process;		amine-lyase activity; strictosidine synthase activity;				IPR011042; IPR018119;	Six-bladed beta-propeller, TolB-like; Strictosidine synthase, conserved region;
Q5VP33	252	N	Lipase, GDSL domain containing protein.	Os06g0148200-01	LOC_Os06g05550	48.568	_MN(de)VTVDSLSK_	2.0341	2	548.776	1	52.247	_MN(de)VTVDSLSK_	-1.0234	2	548.776	1	52.247	_MN(de)VTVDSLSK_	-1.0234	2	548.776	1	pigment accumulation in tissues in response to UV light; anthocyanin accumulation in tissues in response to UV light; single-multicellular organism process; pattern specification process; plant-type cell wall organization or biogenesis; small molecule metabolic process; biological regulation; regulation of biological quality; cuticle development; biosynthetic process; macromolecule biosynthetic p…	apoplast; extracellular region;	hydrolase activity; hydrolase activity, acting on ester bonds;				IPR001087; IPR013830;	GDSL lipase/esterase; SGNH hydrolase-type esterase domain;	YES
Q6ZFH9	109	N	PLC-like phosphodiesterase, TIM beta/alpha-barrel domain domain containing protein.	Os08g0503200-01	LOC_Os08g39350	77.746	_DLLMDN(de)CTSISQAYR_	-0.10098	2	895.403	1	162.37	_DLLMDN(de)CTSISQAYR_	-1.1744	2	895.403	1	162.37	_DLLMDN(de)CTSISQAYR_	-1.1744	2	895.403	1	single-organism cellular process; single-organism process; alditol metabolic process; metabolic process; alcohol metabolic process; cellular process; single-organism metabolic process; glycerol metabolic process; lipid metabolic process; carbohydrate metabolic process; cellular carbohydrate metabolic process; polyol metabolic process; single-organism carbohydrate metabolic process; cellular metab…		glycerophosphodiester phosphodiesterase activity; phosphoric diester hydrolase activity;				IPR004129; IPR017946; IPR030395;	Glycerophosphoryl diester phosphodiesterase; PLC-like phosphodiesterase, TIM beta/alpha-barrel domain; Glycerophosphodiester phosphodiesterase domain;	YES
B9EZX4	86	N	Similar to predicted protein.	Os02g0469200-02	LOC_Os02g26984	57.281	_ALLN(de)FTR_	0.26387	2	419.239	1	124.34	_ALLN(de)FTR_	3.3125	2	419.239	1	124.34	_ALLN(de)FTR_	3.3125	2	419.239	1
B9EZX4	673	N	Similar to predicted protein.	Os02g0469200-02	LOC_Os02g26984	55.724	_AAAVPLLLVN(de)GTYK_	-0.1899	2	716.918	1	102.73	_AAAVPLLLVN(de)GTYK_	-0.84425	3	478.281	1	102.73	_AAAVPLLLVN(de)GTYK_	-0.84425	3	478.281	1
Q5N8X6	533	N	Similar to cDNA clone:J033105C09, full insert sequence.	Os01g0875500-02	LOC_Os01g65460	89.301	_SN(de)FSVEMPVNLR_	-0.09744	2	698.345	1	169.89	_SN(de)FSVEMPVNLR_	2.0232	2	698.345	1	169.89	_SN(de)FSVEMPVNLR_	2.0232	2	698.345	1	organic substance metabolic process; primary metabolic process; metabolic process; carbohydrate metabolic process;	extracellular region; cell wall; cell periphery; cell; cell part; plant-type cell wall; apoplast; external encapsulating structure;	galactosidase activity; binding; hydrolase activity, hydrolyzing O-glycosyl compounds; beta-galactosidase activity; carbohydrate binding;				IPR000922; IPR001944; IPR008979; IPR013781; IPR017853; IPR025300; IPR031330;	D-galactoside/L-rhamnose binding SUEL lectin domain; Glycoside hydrolase, family 35; Galactose-binding domain-like; Glycoside hydrolase, catalytic domain; Glycoside hydrolase superfamily; Beta-galactosidase jelly roll domain; Glycoside hydrolase 35, catalytic domain;
Q6YZA9	54	N	Germin-like protein 8-2, Disease resistance	Os08g0189100-01	LOC_Os08g08960	141.34	_NPM(ox)N(de)ASADDFFK_	-1.0124	2	688.29	1	87.719	_NPM(ox)N(de)ASADDFFK_	-1.9962	2	688.29	0.999476	87.719	_NPM(ox)N(de)ASADDFFK_	-1.9962	2	688.29	0.999476		extracellular region; apoplast;	metal ion binding; manganese ion binding; transition metal ion binding; ion binding; cation binding; nutrient reservoir activity; binding;				IPR001929; IPR006045; IPR011051; IPR014710; IPR019780;	Germin; Cupin 1; RmlC-like cupin domain; RmlC-like jelly roll fold; Germin, manganese binding site;	YES
Q6YZA9	79	N	Germin-like protein 8-2, Disease resistance	Os08g0189100-01	LOC_Os08g08960	261.97	_VGSN(de)VTLVNVLQLPGLNTLGISIAR_	0.14453	2	1276.24	1	282.75	_VGSN(de)VTLVNVLQLPGLNTLGISIAR_	2.2113	2	1276.24	1	282.75	_VGSN(de)VTLVNVLQLPGLNTLGISIAR_	2.2113	2	1276.24	1		extracellular region; apoplast;	metal ion binding; manganese ion binding; transition metal ion binding; ion binding; cation binding; nutrient reservoir activity; binding;				IPR001929; IPR006045; IPR011051; IPR014710; IPR019780;	Germin; Cupin 1; RmlC-like cupin domain; RmlC-like jelly roll fold; Germin, manganese binding site;	YES
Q7F731	52	N	Similar to Nectarin 1 precursor (EC 1.15.1.1) (Superoxide dismutase [Mn]).	Os01g0284500-01	LOC_Os01g18170	53.3	_AN(de)VTADDFFFAGLK_	-1.093	2	759.872	1	99.927	_AN(de)VTADDFFFAGLK_	3.2946	2	759.872	1	99.927	_AN(de)VTADDFFFAGLK_	3.2946	2	759.872	1		extracellular region; apoplast;	metal ion binding; manganese ion binding; transition metal ion binding; ion binding; cation binding; nutrient reservoir activity; binding;				IPR001929; IPR006045; IPR011051; IPR014710; IPR019780;	Germin; Cupin 1; RmlC-like cupin domain; RmlC-like jelly roll fold; Germin, manganese binding site;	YES
Q0D3N0	203	N	Peroxidase.	Os07g0677300-01	LOC_Os07g48030	125.98	_LYN(de)ETNIDSSFATALK_	-0.090121	2	895.441	0.999983							86.488	_LYN(de)ETNIDSSFATALK_	-0.74203	2	895.441	0.99949	catabolic process; single-organism process; response to stress; cellular metabolic process; cellular process; single-organism metabolic process; single-organism catabolic process; response to oxidative stress; metabolic process; single-organism cellular process; hydrogen peroxide metabolic process; hydrogen peroxide catabolic process; cellular catabolic process;	extracellular region;	tetrapyrrole binding; heterocyclic compound binding; catalytic activity; antioxidant activity; binding; peroxidase activity; heme binding; oxidoreductase activity; metal ion binding; cation binding; oxidoreductase activity, acting on peroxide as acceptor; organic cyclic compound binding;	K00430	E1.11.1.7; peroxidase [EC:1.11.1.7]	osa01100 Metabolic pathways - Oryza sativa japonica (Japanese rice) (RefSeq); osa00940 Phenylpropanoid biosynthesis - Oryza sativa japonica (Japanese rice) (RefSeq); osa01110 Biosynthesis of secondary metabolites - Oryza sativa japonica (Japanese rice) (RefSeq);	IPR000823; IPR002016; IPR010255; IPR019793; IPR019794;	Plant peroxidase; Haem peroxidase, plant/fungal/bacterial; Haem peroxidase; Peroxidases heam-ligand binding site; Peroxidase, active site;	YES
Q6ER51	214	N	Similar to Peroxidase 2 (Fragment).	Os02g0240100-01	LOC_Os02g14430	49.621	_VYN(de)DTNIDPAFAALR_	0.88615	2	841.917	0.984422	118.19	_VYN(de)DTNIDPAFAALR_	-2.4792	2	841.917	0.99999	118.19	_VYN(de)DTNIDPAFAALR_	-2.4792	2	841.917	0.99999	response to stress; response to oxidative stress;	extracellular region;	metal ion binding; tetrapyrrole binding; catalytic activity; antioxidant activity; heme binding; cation binding; oxidoreductase activity, acting on peroxide as acceptor; organic cyclic compound binding; peroxidase activity; heterocyclic compound binding; binding; oxidoreductase activity;	K00430	E1.11.1.7; peroxidase [EC:1.11.1.7]	osa01100 Metabolic pathways - Oryza sativa japonica (Japanese rice) (RefSeq); osa00940 Phenylpropanoid biosynthesis - Oryza sativa japonica (Japanese rice) (RefSeq); osa01110 Biosynthesis of secondary metabolites - Oryza sativa japonica (Japanese rice) (RefSeq);	IPR000823; IPR002016; IPR010255; IPR019793; IPR019794;	Plant peroxidase; Haem peroxidase, plant/fungal/bacterial; Haem peroxidase; Peroxidases heam-ligand binding site; Peroxidase, active site;	YES
Q8LI99	133	N	Allergen V5/Tpx-1 related family protein.	Os07g0645000-01	LOC_Os07g45060	40.475	_SQYNQYLN(de)DTK_	1.2414	2	688.814	0.984032	87.641	_SQYNQYLN(de)DTK_	-2.5013	2	688.814	0.999996	87.641	_SQYNQYLN(de)DTK_	-2.5013	2	688.814	0.999996									YES
B9F866	222	N	Similar to Leucine Rich Repeat family protein, expressed.	Os03g0320800-02	LOC_Os03g20450	78.342	_NMLSGN(de)LSVIR_	-2.5878	2	603.823	1	85.813	_NMLSGN(de)LSVIR_	-2.2086	2	603.823	1	85.813	_NMLSGN(de)LSVIR_	-2.2086	2	603.823	1		cell periphery; cell; membrane; plasma membrane; cell part;	purine ribonucleotide binding; adenyl ribonucleotide binding; purine nucleotide binding; protein kinase activity; purine ribonucleoside triphosphate binding; catalytic activity; adenyl nucleotide binding; transferase activity; nucleoside binding; purine nucleoside binding; transferase activity, transferring phosphorus-containing groups; binding; carbohydrate derivative binding; ATP binding; heter…				IPR000719; IPR001245; IPR001611; IPR011009;	Protein kinase domain; Serine-threonine/tyrosine-protein kinase catalytic domain; Leucine-rich repeat; Protein kinase-like domain;	YES
Q653H4	87	N	Bifunctional inhibitor/plant lipid transfer protein/seed storage domain containing protein.	Os06g0686400-02	LOC_Os06g47200	52.247	_AFNIN(de)ISDALR_	-1.5556	2	618.827	0.991464	116.55	_AFNIN(de)ISDALR_	0.38615	2	618.827	1	116.55	_AFNIN(de)ISDALR_	0.38615	2	618.827	1		membrane part; intrinsic component of membrane; anchored component of membrane; membrane;					IPR016140;	Bifunctional inhibitor/plant lipid transfer protein/seed storage helical domain;	YES
Q5Z7J2	220	N	Similar to Peroxidase P7 (EC 1.11.1.7) (TP7).	Os06g0547400-01	LOC_Os06g35520	89.827	_NIN(de)ASFASLR_	-0.5934	2	548.288	0.999435	123.75	_NIN(de)ASFASLR_	1.5696	2	548.288	0.999985	123.75	_NIN(de)ASFASLR_	1.5696	2	548.288	0.999985	response to stress; response to oxidative stress;	extracellular region;	metal ion binding; tetrapyrrole binding; catalytic activity; antioxidant activity; heme binding; cation binding; oxidoreductase activity, acting on peroxide as acceptor; organic cyclic compound binding; peroxidase activity; heterocyclic compound binding; binding; oxidoreductase activity;	K00430	E1.11.1.7; peroxidase [EC:1.11.1.7]	osa01100 Metabolic pathways - Oryza sativa japonica (Japanese rice) (RefSeq); osa00940 Phenylpropanoid biosynthesis - Oryza sativa japonica (Japanese rice) (RefSeq); osa01110 Biosynthesis of secondary metabolites - Oryza sativa japonica (Japanese rice) (RefSeq);	IPR000823; IPR002016; IPR010255; IPR019793; IPR019794;	Plant peroxidase; Haem peroxidase, plant/fungal/bacterial; Haem peroxidase; Peroxidases heam-ligand binding site; Peroxidase, active site;
Q9LX04	295	N	Similar to Pectinesterase-like protein.	Os06g0104300-01	LOC_Os06g01490	78.098	_FVN(de)ESLWTK_	-0.54554	2	563.787	1	125.57	_FVN(de)ESLWTK_	-4.0351	2	563.787	1	125.57	_FVN(de)ESLWTK_	-4.0351	2	563.787	1			metal ion binding; copper ion binding; catalytic activity; transition metal ion binding; ion binding; cation binding; binding; oxidoreductase activity;				IPR001117; IPR008972; IPR011706; IPR011707;	Multicopper oxidase, type 1; Cupredoxin; Multicopper oxidase, type 2; Multicopper oxidase, type 3;	YES
Q9LX04	432	N	Similar to Pectinesterase-like protein.	Os06g0104300-01	LOC_Os06g01490	95.311	_TSVIN(de)STYK_	-0.11568	1	1015.52	1	77.662	_TSVIN(de)STYK_	1.1878	2	508.263	1	77.662	_TSVIN(de)STYK_	1.1878	2	508.263	1			metal ion binding; copper ion binding; catalytic activity; transition metal ion binding; ion binding; cation binding; binding; oxidoreductase activity;				IPR001117; IPR008972; IPR011706; IPR011707;	Multicopper oxidase, type 1; Cupredoxin; Multicopper oxidase, type 2; Multicopper oxidase, type 3;	YES
Q9LX04	446	N	Similar to Pectinesterase-like protein.	Os06g0104300-01	LOC_Os06g01490	164.53	_NFLEIVFQNN(de)DTK_	-1.5199	2	792.893	0.841662	168.76	_NFLEIVFQNN(de)DTK_	1.894	2	792.893	0.83704	168.76	_NFLEIVFQNN(de)DTK_	1.894	2	792.893	0.83704			metal ion binding; copper ion binding; catalytic activity; transition metal ion binding; ion binding; cation binding; binding; oxidoreductase activity;				IPR001117; IPR008972; IPR011706; IPR011707;	Multicopper oxidase, type 1; Cupredoxin; Multicopper oxidase, type 2; Multicopper oxidase, type 3;	YES
Q9LX04	537	N	Similar to Pectinesterase-like protein.	Os06g0104300-01	LOC_Os06g01490	98.766	_VVDPDGGYN(de)VTEMVAPDNMLYCGLLK_	0.5302	3	958.448	1	80.813	_VVDPDGGYN(de)VTEMVAPDNMLYCGLLK_	0.5103	3	958.448	1									metal ion binding; copper ion binding; catalytic activity; transition metal ion binding; ion binding; cation binding; binding; oxidoreductase activity;				IPR001117; IPR008972; IPR011706; IPR011707;	Multicopper oxidase, type 1; Cupredoxin; Multicopper oxidase, type 2; Multicopper oxidase, type 3;	YES
Q7X6F6	127	N	Similar to Alpha-L-arabinofuranosidase/beta-D-xylosidase isoenzyme ARA-I.	Os04g0640700-01	LOC_Os04g54810	119.45	_FSTLVPGATSFPQPILTAASFN(de)ASLFR_	-0.12248	3	948.5	1							102.65	_FSTLVPGATSFPQPILTAASFN(de)ASLFR_	2.139	3	948.5	1	organic substance metabolic process; metabolic process; carbohydrate metabolic process; primary metabolic process;		catalytic activity; hydrolase activity, hydrolyzing O-glycosyl compounds; hydrolase activity, acting on glycosyl bonds; hydrolase activity;	K15920	XYL4; beta-D-xylosidase 4 [EC:3.2.1.37]	osa01100 Metabolic pathways - Oryza sativa japonica (Japanese rice) (RefSeq); osa00500 Starch and sucrose metabolism - Oryza sativa japonica (Japanese rice) (RefSeq); osa00520 Amino sugar and nucleotide sugar metabolism - Oryza sativa japonica (Japanese rice) (RefSeq);	IPR001764; IPR002772; IPR017853; IPR026891; IPR026892;	Glycoside hydrolase, family 3, N-terminal; Glycoside hydrolase family 3 C-terminal domain; Glycoside hydrolase superfamily; Fibronectin type III-like domain; Glycoside hydrolase family 3;	YES
Q7X6F6	521	N	Similar to Alpha-L-arabinofuranosidase/beta-D-xylosidase isoenzyme ARA-I.	Os04g0640700-01	LOC_Os04g54810	121.21	_TSLLLPGQQPQLVSAVAN(de)ASR_	-0.0055834	3	718.399	1							121.21	_TSLLLPGQQPQLVSAVAN(de)ASR_	-2.9611	3	718.399	1	organic substance metabolic process; metabolic process; carbohydrate metabolic process; primary metabolic process;		catalytic activity; hydrolase activity, hydrolyzing O-glycosyl compounds; hydrolase activity, acting on glycosyl bonds; hydrolase activity;	K15920	XYL4; beta-D-xylosidase 4 [EC:3.2.1.37]	osa01100 Metabolic pathways - Oryza sativa japonica (Japanese rice) (RefSeq); osa00500 Starch and sucrose metabolism - Oryza sativa japonica (Japanese rice) (RefSeq); osa00520 Amino sugar and nucleotide sugar metabolism - Oryza sativa japonica (Japanese rice) (RefSeq);	IPR001764; IPR002772; IPR017853; IPR026891; IPR026892;	Glycoside hydrolase, family 3, N-terminal; Glycoside hydrolase family 3 C-terminal domain; Glycoside hydrolase superfamily; Fibronectin type III-like domain; Glycoside hydrolase family 3;	YES
Q6ZBZ8	45	N	Conserved hypothetical protein.	Os08g0459300-02	LOC_Os08g35710	180.06	_NNPADQLVALINSN(de)R_	-0.33085	3	547.953	0.998122	169.92	_NNPADQLVALINSN(de)R_	-0.75358	3	547.953	0.980506	169.92	_NNPADQLVALINSN(de)R_	-0.75358	3	547.953	0.980506							IPR014044;	CAP domain;	YES
A2ZVM8	28	N	Armadillo-like helical domain containing protein.	Os09g0512700-01	LOC_Os09g33780							187.37	_IAIADLNN(de)SSISLEDR_	1.1881	2	867.444	0.974108	187.37	_IAIADLNN(de)SSISLEDR_	1.1881	2	867.444	0.974108		endoplasmic reticulum; cytoplasmic part; organelle; membrane-bounded organelle; intracellular; cell; intracellular membrane-bounded organelle; intracellular part; cell part; cytoplasm; endomembrane system; intracellular organelle;		K14001	SIL1; nucleotide exchange factor SIL1	osa04141 Protein processing in endoplasmic reticulum - Oryza sativa japonica (Japanese rice) (RefSeq);	IPR011989; IPR013918; IPR016024;	Armadillo-like helical; Nucleotide exchange factor Fes1; Armadillo-type fold;	YES
A3A3M9	206	N	Protein of unknown function DUF284, transmembrane eukaryotic family protein.	Os02g0173800-01	LOC_Os02g07750							78.342	_NFQN(de)GSLIGGK_	3.7477	2	569.293	0.999999	78.342	_NFQN(de)GSLIGGK_	3.7477	2	569.293	0.999999		membrane;					IPR005045;	CDC50/LEM3 family;
A3A421	121	N	Protein kinase-like domain containing protein.	Os06g0625200-00	LOC_Os06g41960	78.324	_GLVAGDN(de)LTVPLR_	1.7419	2	664.377	1							76.073	_GLVAGDN(de)LTVPLR_	-1.3123	2	664.377	1			purine ribonucleotide binding; adenyl ribonucleotide binding; purine nucleotide binding; protein kinase activity; purine ribonucleoside triphosphate binding; catalytic activity; adenyl nucleotide binding; transferase activity; nucleoside binding; purine nucleoside binding; transferase activity, transferring phosphorus-containing groups; phosphotransferase activity, alcohol group as acceptor; carb…				IPR000719; IPR011009; IPR013320; IPR018392;	Protein kinase domain; Protein kinase-like domain; Concanavalin A-like lectin/glucanase domain; LysM domain;	YES
A3AAV5	304	N	Similar to Alpha galactosyltransferase (Fragment).	Os02g0723200-01	LOC_Os02g49140							66.799	_LGN(de)ITER_	-1.2871	2	403.219	1	66.799	_LGN(de)ITER_	-1.2871	2	403.219	1		intrinsic component of membrane; membrane part; integral component of membrane; membrane;	transferase activity, transferring glycosyl groups; transferase activity, transferring hexosyl groups;				IPR008630;	Galactosyltransferase 34;
A3ADQ4	285	N	FAS1 domain domain containing protein.	Os03g0128000-01	LOC_Os03g03600							66.27	_YN(de)ITVDTR_	-0.58888	2	492.748	1	66.27	_YN(de)ITVDTR_	-0.58888	2	492.748	1							IPR000782;	FAS1 domain;	YES
A3AQF6	684	N	Similar to Subtilase.	Os01g0795200-01	LOC_Os01g58280							91.812	_IDVEPPTLVFN(de)ATK_	1.3749	2	773.916	1	91.812	_IDVEPPTLVFN(de)ATK_	1.3749	2	773.916	1			peptidase activity; catalytic activity; serine hydrolase activity; endopeptidase activity; serine-type peptidase activity; peptidase activity, acting on L-amino acid peptides; serine-type endopeptidase activity; hydrolase activity;				IPR000209; IPR010259; IPR015500; IPR023828;	Peptidase S8/S53 domain; Peptidase S8 propeptide/proteinase inhibitor I9; Peptidase S8, subtilisin-related; Peptidase S8, subtilisin, Ser-active site;	YES
A3AQT8	146	N	Protein kinase, catalytic domain domain containing protein.	Os11g0448000-00	LOC_Os11g26130							71.251	_FTGPIPDLN(de)GTQLEAFNVR_	-2.935	2	1046.53	0.999886	71.251	_FTGPIPDLN(de)GTQLEAFNVR_	-2.935	2	1046.53	0.999886			purine ribonucleotide binding; nucleoside phosphate binding; adenyl ribonucleotide binding; adenyl nucleotide binding; purine nucleotide binding; protein serine/threonine kinase activity; ATP binding; ion binding; anion binding; protein kinase activity; organic cyclic compound binding; purine nucleoside binding; binding; heterocyclic compound binding; carbohydrate derivative binding; ribonucleosi…				IPR000719; IPR001611; IPR008271; IPR011009; IPR017441;	Protein kinase domain; Leucine-rich repeat; Serine/threonine-protein kinase, active site; Protein kinase-like domain; Protein kinase, ATP binding site;	YES
A3AQT8	277	N	Protein kinase, catalytic domain domain containing protein.	Os11g0448000-00	LOC_Os11g26130							58.274	_ISPALAN(de)LTR_	0.75033	2	529.808	1	58.274	_ISPALAN(de)LTR_	0.75033	2	529.808	1			purine ribonucleotide binding; nucleoside phosphate binding; adenyl ribonucleotide binding; adenyl nucleotide binding; purine nucleotide binding; protein serine/threonine kinase activity; ATP binding; ion binding; anion binding; protein kinase activity; organic cyclic compound binding; purine nucleoside binding; binding; heterocyclic compound binding; carbohydrate derivative binding; ribonucleosi…				IPR000719; IPR001611; IPR008271; IPR011009; IPR017441;	Protein kinase domain; Leucine-rich repeat; Serine/threonine-protein kinase, active site; Protein kinase-like domain; Protein kinase, ATP binding site;	YES
A3AU20	276	N	Similar to H0823A09.7 protein.	Os04g0434400-01	LOC_Os04g35490	221.52	_AGEAASN(de)LSDIAR_	-0.12416	2	639.315	1	88.101	_AGEAASN(de)LSDIAR_	-1.6671	2	639.315	1	88.101	_AGEAASN(de)LSDIAR_	-1.6671	2	639.315	1							IPR025423;	Domain of unknown function DUF4149;	YES
A3BCV9	202	N	Cupredoxin domain containing protein.	Os06g0567200-01	LOC_Os06g37080							71.98	_GQFN(de)CSLAAAHTPGAK_	0.46452	3	544.928	1	71.98	_GQFN(de)CSLAAAHTPGAK_	0.46452	3	544.928	1			metal ion binding; copper ion binding; catalytic activity; transition metal ion binding; ion binding; cation binding; binding; oxidoreductase activity;				IPR001117; IPR002355; IPR008972; IPR011706; IPR011707;	Multicopper oxidase, type 1; Multicopper oxidase, copper-binding site; Cupredoxin; Multicopper oxidase, type 2; Multicopper oxidase, type 3;	YES
A3BED7	110	N	Protein of unknown function DUF284, transmembrane eukaryotic family protein.	Os06g0665000-02	LOC_Os06g45430							83.182	_LAYIQNPN(de)ISK_	3.8172	2	632.345	0.865744	83.182	_LAYIQNPN(de)ISK_	3.8172	2	632.345	0.865744		membrane;					IPR005045;	CDC50/LEM3 family;
A3BS35	87	N	Pectinesterase inhibitor domain containing protein.	Os08g0338500-01	LOC_Os08g25070	118.37	_DLAAVAVGLLTAN(de)ATSTSVK_	1.1556	2	953.025	1	129.46	_DLAAVAVGLLTAN(de)ATSTSVK_	-0.13506	3	635.686	1	129.46	_DLAAVAVGLLTAN(de)ATSTSVK_	-0.13506	3	635.686	1			hydrolase activity, acting on ester bonds; pectinesterase activity; molecular function regulator; enzyme regulator activity; enzyme inhibitor activity; carboxylic ester hydrolase activity;				IPR006501;	Pectinesterase inhibitor domain;	YES
B7EQI1	207	N	Similar to Lipase homolog (Fragment).	Os01g0329900-01	LOC_Os01g22640	88.029	_YDLIAN(de)R_	0.10621	2	434.226	1	110.61	_YDLIAN(de)R_	1.5377	2	434.226	1	110.61	_YDLIAN(de)R_	1.5377	2	434.226	1			hydrolase activity; hydrolase activity, acting on ester bonds;				IPR001087; IPR013830;	GDSL lipase/esterase; SGNH hydrolase-type esterase domain;
B9EWL3	140	N	Similar to Peroxidase 12 precursor (EC 1.11.1.7) (Atperox P12) (PRXR6) (ATP4a).	Os01g0962700-01	LOC_Os01g73170	191.52	_RDPAMN(de)ATFAGR_	-0.097697	3	437.212	1	152.38	_RDPAMN(de)ATFAGR_	-3.172	3	437.212	1	152.38	_RDPAMN(de)ATFAGR_	-3.172	3	437.212	1	response to stress; response to oxidative stress;		metal ion binding; tetrapyrrole binding; catalytic activity; antioxidant activity; heterocyclic compound binding; cation binding; oxidoreductase activity, acting on peroxide as acceptor; organic cyclic compound binding; peroxidase activity; heme binding; binding; oxidoreductase activity;				IPR000823; IPR002016; IPR010255; IPR019793;	Plant peroxidase; Haem peroxidase, plant/fungal/bacterial; Haem peroxidase; Peroxidases heam-ligand binding site;	YES
B9EYQ5	413	N	Similar to Pectinesterase-like protein.	Os01g0100400-01		40.475	_LDTSIIN(de)GTYK_	0.11881	2	614.321	1	138.99	_LDTSIIN(de)GTYK_	0.8561	2	614.321	1									metal ion binding; copper ion binding; catalytic activity; transition metal ion binding; ion binding; cation binding; binding; oxidoreductase activity;				IPR001117; IPR008972; IPR011706; IPR011707;	Multicopper oxidase, type 1; Cupredoxin; Multicopper oxidase, type 2; Multicopper oxidase, type 3;
B9F4T3	182	N	Glutelin precursor.	Os02g0249900-01		56.013	_EFLLAGN(de)NNR_	1.6555	2	575.79	0.7684	141.48	_EFLLAGN(de)NNR_	2.2937	2	575.79	0.988392	141.48	_EFLLAGN(de)NNR_	2.2937	2	575.79	0.988392			nutrient reservoir activity;				IPR006044; IPR006045; IPR011051; IPR014710; IPR022379;	11-S seed storage protein, plant; Cupin 1; RmlC-like cupin domain; RmlC-like jelly roll fold; 11-S seed storage protein, conserved site;
B9F4T3	203	N	Glutelin precursor.	Os02g0249900-01								64.685	_AQQQQVYGSSIEQHSGQN(de)IFSGFGVEM(ox)LSEALGIN(de)AVAAK_	1.4848	3	1406.01	1	64.685	_AQQQQVYGSSIEQHSGQN(de)IFSGFGVEM(ox)LSEALGIN(de)AVAAK_	1.4848	3	1406.01	1			nutrient reservoir activity;				IPR006044; IPR006045; IPR011051; IPR014710; IPR022379;	11-S seed storage protein, plant; Cupin 1; RmlC-like cupin domain; RmlC-like jelly roll fold; 11-S seed storage protein, conserved site;
B9F4T3	220	N	Glutelin precursor.	Os02g0249900-01								64.685	_AQQQQVYGSSIEQHSGQN(de)IFSGFGVEM(ox)LSEALGIN(de)AVAAK_	1.4848	3	1406.01	1	64.685	_AQQQQVYGSSIEQHSGQN(de)IFSGFGVEM(ox)LSEALGIN(de)AVAAK_	1.4848	3	1406.01	1			nutrient reservoir activity;				IPR006044; IPR006045; IPR011051; IPR014710; IPR022379;	11-S seed storage protein, plant; Cupin 1; RmlC-like cupin domain; RmlC-like jelly roll fold; 11-S seed storage protein, conserved site;
B9F8I3	222	N	Similar to Alpha-N-acetylglucosaminidase.	Os04g0650900-01	LOC_Os04g55730	63.565	_SFN(de)VTDR_	0.63481	2	421.2	1	101.64	_SFN(de)VTDR_	1.4001	2	421.2	1	101.64	_SFN(de)VTDR_	1.4001	2	421.2	1							IPR007781; IPR024240; IPR024732; IPR024733;	Alpha-N-acetylglucosaminidase; Alpha-N-acetylglucosaminidase, N-terminal; Alpha-N-acetylglucosaminidase, C-terminal; Alpha-N-acetylglucosaminidase, tim-barrel domain;	YES
B9F8I3	300	N	Similar to Alpha-N-acetylglucosaminidase.	Os04g0650900-01	LOC_Os04g55730	52.49	_LFPSAN(de)ITK_	0.11933	2	497.279	1							52.49	_LFPSAN(de)ITK_	-0.39497	2	497.279	1							IPR007781; IPR024240; IPR024732; IPR024733;	Alpha-N-acetylglucosaminidase; Alpha-N-acetylglucosaminidase, N-terminal; Alpha-N-acetylglucosaminidase, C-terminal; Alpha-N-acetylglucosaminidase, tim-barrel domain;	YES
B9FDT1	307	N	Similar to Ribophorin I (Fragment).	Os04g0693000-01		118.77	_DEIGN(de)ISSSHLR_	-1.1283	3	444.221	1	152.47	_DEIGN(de)ISSSHLR_	0.92733	3	444.221	1	152.47	_DEIGN(de)ISSSHLR_	0.92733	3	444.221	1	carbohydrate derivative biosynthetic process; biosynthetic process; carbohydrate metabolic process; cellular protein modification process; macromolecule glycosylation; single-organism process; organic substance biosynthetic process; cellular process; single-organism metabolic process; metabolic process; cellular macromolecule metabolic process; glycoprotein metabolic process; glycoprotein biosynt…	endoplasmic reticulum; intrinsic component of membrane; endoplasmic reticulum membrane; cell wall; intracellular; cell; organelle part; intracellular part; membrane part; organelle membrane; endoplasmic reticulum part; vacuolar part; cytoplasmic part; organelle; membrane-bounded organelle; intracellular organelle; cell part; cell periphery; plasma membrane; cytoplasm; nuclear outer membrane-endop…	oligosaccharyl transferase activity; dolichyl-diphosphooligosaccharide-protein glycotransferase activity;	K12666	OST1; oligosaccharyltransferase complex subunit alpha (ribophorin I)	osa01100 Metabolic pathways - Oryza sativa japonica (Japanese rice) (RefSeq); osa00510 N-Glycan biosynthesis - Oryza sativa japonica (Japanese rice) (RefSeq); osa04141 Protein processing in endoplasmic reticulum - Oryza sativa japonica (Japanese rice) (RefSeq);	IPR007676;	Ribophorin I;
B9FM02	188	N	Polygalacturonase inhibiting protein, Inhibitor of fungal polygalacturonase, Sheath blight resistance	Os05g0104200-01	LOC_Os05g01370	105.65	_LN(de)TTQQGGAYLR_	0.41656	2	662.841	1	103.43	_LN(de)TTQQGGAYLR_	-1.0001	2	662.841	1	103.43	_LN(de)TTQQGGAYLR_	-1.0001	2	662.841	1							IPR001611; IPR013210;	Leucine-rich repeat; Leucine-rich repeat-containing N-terminal, plant-type;	YES
B9FNC6	775	N	Protein of unknown function DUF1620 domain containing protein.	Os05g0230600-01	LOC_Os05g14170	145.17	_HN(de)LSAPTTSYTRPEVMVK_	-0.85111	3	678.679	1	108.71	_HN(de)LSAPTTSYTRPEVMVK_	-2.396	3	678.679	1	108.71	_HN(de)LSAPTTSYTRPEVMVK_	-2.396	3	678.679	1		ER membrane protein complex; membrane part; endoplasmic reticulum part; integral component of endoplasmic reticulum membrane; protein complex;					IPR011047; IPR011678; IPR026895; IPR027295;	Quinonprotein alcohol dehydrogenase-like superfamily; Domain of unknown function DUF1620; ER membrane protein complex subunit 1; Quinonprotein alcohol dehydrogenase-like domain;	YES
B9FUE5	492	N	Heat shock protein DnaJ, N-terminal domain containing protein.	Os07g0632600-01	LOC_Os07g43870	68.224	_N(de)ATFEALK_	0.084905	2	448.734	1	71.501	_N(de)ATFEALK_	2.2655	2	448.734	1	71.501	_N(de)ATFEALK_	2.2655	2	448.734	1							IPR001623; IPR012336;	DnaJ domain; Thioredoxin-like fold;
B9G551	1225	N	Conserved hypothetical protein.	Os09g0565500-01	LOC_Os09g39210	118.72	_NYPWFSN(de)GSSNAFINHVIGR_	-0.42585	3	761.699	0.999671	157.11	_NYPWFSN(de)GSSNAFINHVIGR_	0.023713	3	761.699	0.999994	157.11	_NYPWFSN(de)GSSNAFINHVIGR_	0.023713	3	761.699	0.999994							IPR008964;	Invasin/intimin cell-adhesion fragments;
B9GB32	305	N	Conserved hypothetical protein.	Os11g0544100-00	LOC_Os11g34140	72.928	_ALN(de)QSFDLK_	0.098938	2	519.771	1	101.46	_ALN(de)QSFDLK_	1.0566	2	519.771	1	101.46	_ALN(de)QSFDLK_	1.0566	2	519.771	1							IPR029058;	Alpha/Beta hydrolase fold;
C7IZL4	152	N	Ribonuclease III domain containing protein.	Os03g0854400-01	LOC_Os03g63740	83.395	_ALIGAVAVDAN(de)STHAAEEVFWK_	-1.4048	3	768.058	1	112.58	_ALIGAVAVDAN(de)STHAAEEVFWK_	1.5907	3	768.058	1	112.58	_ALIGAVAVDAN(de)STHAAEEVFWK_	1.5907	3	768.058	1	cellular response to organic cyclic compound; regulation of macromolecule metabolic process; response to chemical; response to dsRNA; negative regulation of gene expression; defense response to virus; response to external biotic stimulus; production of small RNA involved in gene silencing by RNA; regulation of metabolic process; cellular response to organic substance; single-organism process; def…	intracellular; intracellular part; cytoplasmic part; organelle; membrane-bounded organelle; intracellular organelle; intracellular membrane-bounded organelle; cell part; cell; cytoplasm; vacuole;	double-stranded RNA-specific ribonuclease activity; RNA binding; nuclease activity; endonuclease activity; endoribonuclease activity; endoribonuclease activity, producing 5'-phosphomonoesters; ribonuclease III activity; endonuclease activity, active with either ribo- or deoxyribonucleic acids and producing 5'-phosphomonoesters; nucleic acid binding; ribonuclease activity;				IPR000999;	Ribonuclease III domain;	YES
O49826	212	N	Chitinase (EC 3.2.1.14) III C10150-rice (EC 3.2.1.14).	Os11g0701400-01	LOC_Os11g47550	122.46	_MFGDDVN(de)CTAAPR_	-0.6771	2	728.808	1	95.183	_MFGDDVN(de)CTAAPR_	-1.3304	2	728.808	1	95.183	_MFGDDVN(de)CTAAPR_	-1.3304	2	728.808	1	organic substance metabolic process; metabolic process; carbohydrate metabolic process; primary metabolic process;		hydrolase activity, hydrolyzing O-glycosyl compounds; chitinase activity;				IPR001223; IPR013781; IPR017853;	Glycoside hydrolase family 18, catalytic domain; Glycoside hydrolase, catalytic domain; Glycoside hydrolase superfamily;	YES
Q0D5N0	102	N	Protein of unknown function DUF538 family protein.	Os01g0913100-01	LOC_Os01g68500	92.838	_GN(de)LSFGALR_	0.44139	2	469.253	1	116.37	_GN(de)LSFGALR_	2.121	2	469.253	1	116.37	_GN(de)LSFGALR_	2.121	2	469.253	1							IPR007493;	Protein of unknown function DUF538;	YES
Q0D8E9	112	N	Similar to predicted protein.	Os07g0164500-01	LOC_Os07g07010	79.346	_LHGLLLN(de)ASLPDAVALR_	0.39628	3	592.68	1	109.79	_LHGLLLN(de)ASLPDAVALR_	-2.101	3	592.68	1	109.79	_LHGLLLN(de)ASLPDAVALR_	-2.101	3	592.68	1	single-organism metabolic process; carbohydrate metabolic process; single-organism process; dolichol-linked oligosaccharide biosynthetic process; oligosaccharide-lipid intermediate biosynthetic process; cellular process; single-organism carbohydrate metabolic process; cellular oligosaccharide metabolic process; metabolic process; lipid metabolic process; cellular metabolic process; primary metabo…	endoplasmic reticulum; endoplasmic reticulum membrane; intracellular; cell; organelle part; intracellular part; membrane part; organelle membrane; endoplasmic reticulum part; cytoplasmic part; organelle; membrane-bounded organelle; intracellular organelle; cell part; cytoplasm; nuclear outer membrane-endoplasmic reticulum membrane network; intracellular organelle part; endomembrane system; boundi…	transferase activity, transferring hexosyl groups; glucosyltransferase activity; dolichyl pyrophosphate Man9GlcNAc2 alpha-1,3-glucosyltransferase activity;	K03848	ALG6; alpha-1,3-glucosyltransferase [EC:2.4.1.267]	osa01100 Metabolic pathways - Oryza sativa japonica (Japanese rice) (RefSeq); osa00510 N-Glycan biosynthesis - Oryza sativa japonica (Japanese rice) (RefSeq);	IPR004856;	Glycosyl transferase, ALG6/ALG8;
Q0IQP9	290	N	Similar to Leucine Rich Repeat family protein, expressed.	Os11g0107700-01	LOC_Os11g01620	50.04	_LN(de)GTIPDR_	-0.34773	2	444.737	1	93.649	_LN(de)GTIPDR_	4.1653	2	444.737	1	93.649	_LN(de)GTIPDR_	4.1653	2	444.737	1	response to chemical; cellular response to endogenous stimulus; protein autophosphorylation; cellular response to organic substance; transmembrane receptor protein serine/threonine kinase signaling pathway; cellular process; response to endogenous stimulus; response to hormone; signal transduction; response to stimulus; enzyme linked receptor protein signaling pathway; protein phosphorylation; re…	intrinsic component of membrane; cell periphery; cell; membrane part; integral component of membrane; symplast; cell part; plasma membrane; cell-cell junction; plasmodesma; membrane;	purine ribonucleotide binding; adenyl ribonucleotide binding; signaling receptor activity; purine nucleotide binding; molecular transducer activity; protein serine/threonine kinase activity; transmembrane receptor protein serine/threonine kinase activity; ubiquitin protein ligase binding; purine ribonucleoside triphosphate binding; adenyl nucleotide binding; enzyme binding; purine nucleoside bind…				IPR000719; IPR001245; IPR001611; IPR011009; IPR013210;	Protein kinase domain; Serine-threonine/tyrosine-protein kinase catalytic domain; Leucine-rich repeat; Protein kinase-like domain; Leucine-rich repeat-containing N-terminal, plant-type;	YES
Q0IWV7	620	N	Thioredoxin fold domain containing protein.	Os10g0485100-01	LOC_Os10g34390	74.987	_YPTLLFFPAEN(de)K_	-0.27742	2	721.876	1	101.39	_YPTLLFFPAEN(de)K_	0.78542	2	721.876	1	101.39	_YPTLLFFPAEN(de)K_	0.78542	2	721.876	1	cellular response to stress; response to endoplasmic reticulum stress; metabolic process; cellular metabolic process; cellular process; primary metabolic process; organic substance metabolic process; protein folding; macromolecule metabolic process; cellular macromolecule metabolic process; protein metabolic process; cellular protein metabolic process;		intramolecular oxidoreductase activity; intramolecular oxidoreductase activity, transposing S-S bonds; catalytic activity; isomerase activity; protein disulfide isomerase activity;				IPR003774; IPR012336; IPR013766;	Protein of unknown function UPF0301; Thioredoxin-like fold; Thioredoxin domain;	YES
Q10MI6	127	N	Six-bladed beta-propeller, TolB-like domain containing protein.	Os03g0307400-01	LOC_Os03g19452	84.244	_N(de)ATFFQR_	0.19943	2	443.719	1	81.297	_N(de)ATFFQR_	0.51916	2	443.719	1	81.297	_N(de)ATFFQR_	0.51916	2	443.719	1							IPR011042;	Six-bladed beta-propeller, TolB-like;
Q10P01	9	N	Pyridoxal phosphate-dependent transferase, major region, subdomain 1 domain containing protein.	Os03g0252800-01	LOC_Os03g14800	79.393	_(ac)MDMALPIVN(de)ATAAVLAR_	2.1573	2	901.475	1	103.04	_(ac)MDMALPIVN(de)ATAAVLAR_	-2.3864	2	901.475	1	103.04	_(ac)MDMALPIVN(de)ATAAVLAR_	-2.3864	2	901.475	1	biosynthetic process; organonitrogen compound metabolic process; sphingolipid metabolic process; membrane lipid metabolic process; nitrogen compound metabolic process; metabolic process; organic substance metabolic process;	endoplasmic reticulum; intrinsic component of membrane; endoplasmic reticulum membrane; intracellular; cell; organelle part; intracellular part; membrane part; organelle membrane; endoplasmic reticulum part; cytoplasmic part; organelle; membrane-bounded organelle; intracellular organelle; cell part; cytoplasm; nuclear outer membrane-endoplasmic reticulum membrane network; intracellular organelle …	C-acyltransferase activity; palmitoyltransferase activity; transferase activity, transferring acyl groups; transferase activity, transferring acyl groups other than amino-acyl groups; catalytic activity; transferase activity; anion binding; organic cyclic compound binding; C-palmitoyltransferase activity; heterocyclic compound binding; cofactor binding; binding; serine C-palmitoyltransferase acti…	K00654	SPT; serine palmitoyltransferase [EC:2.3.1.50]	osa01100 Metabolic pathways - Oryza sativa japonica (Japanese rice) (RefSeq); osa00600 Sphingolipid metabolism - Oryza sativa japonica (Japanese rice) (RefSeq);	IPR004839; IPR015421; IPR015424;	Aminotransferase, class I/classII; Pyridoxal phosphate-dependent transferase, major region, subdomain 1; Pyridoxal phosphate-dependent transferase;
Q2R2X1	72	N	Transmembrane receptor, eukaryota domain containing protein.	Os11g0546100-01	LOC_Os11g34360	99.139	_FTN(de)VTFWR_	1.2478	2	537.269	1	78.149	_FTN(de)VTFWR_	-0.89432	2	537.269	1	78.149	_FTN(de)VTFWR_	-0.89432	2	537.269	1	coenzyme metabolic process; small molecule metabolic process; cellular process; single-organism biosynthetic process; biosynthetic process; single-organism process; thioester metabolic process; organic substance biosynthetic process; single-organism metabolic process; acyl-CoA metabolic process; sulfur compound metabolic process; phosphorus metabolic process; regulation of hormone levels; metabol…	intrinsic component of membrane; Golgi apparatus; cell; intracellular part; membrane; integral component of membrane; cytoplasmic part; organelle; membrane-bounded organelle; intracellular organelle; intracellular membrane-bounded organelle; cell part; intracellular; cytoplasm; endomembrane system; membrane part;					IPR009637;	Transmembrane receptor, eukaryota;	YES
Q53NL1	261	N	Class III chitinase homologue (OsChib3H-c).	Os11g0701000-01	LOC_Os11g47510	70.889	_IFLGLAAAN(de)VTGK_	1.6483	2	639.371	1	89.231	_IFLGLAAAN(de)VTGK_	0.34248	2	639.371	1	89.231	_IFLGLAAAN(de)VTGK_	0.34248	2	639.371	1	organic substance metabolic process; metabolic process; carbohydrate metabolic process; primary metabolic process;		catalytic activity; hydrolase activity, hydrolyzing O-glycosyl compounds; hydrolase activity, acting on glycosyl bonds; hydrolase activity;				IPR013781; IPR017853;	Glycoside hydrolase, catalytic domain; Glycoside hydrolase superfamily;	YES
Q5U1S9	55	N	Haem peroxidase family protein.	Os01g0327100-01	LOC_Os01g22352	115.57	_QAVTNAFAN(de)DSGIAAGLIR_	-0.27693	2	946.492	0.999984	160.81	_QAVTNAFAN(de)DSGIAAGLIR_	1.8248	3	631.33	1	160.81	_QAVTNAFAN(de)DSGIAAGLIR_	1.8248	3	631.33	1	response to stress; response to oxidative stress;		metal ion binding; tetrapyrrole binding; catalytic activity; antioxidant activity; heterocyclic compound binding; cation binding; oxidoreductase activity, acting on peroxide as acceptor; organic cyclic compound binding; peroxidase activity; heme binding; binding; oxidoreductase activity;				IPR000823; IPR002016; IPR010255; IPR019793; IPR019794;	Plant peroxidase; Haem peroxidase, plant/fungal/bacterial; Haem peroxidase; Peroxidases heam-ligand binding site; Peroxidase, active site;	YES
Q5U1S9	86	N	Haem peroxidase family protein.	Os01g0327100-01	LOC_Os01g22352	90.706	_GCDASVLLTSPN(de)NTAER_	1.2358	2	904.422	0.946502	105.9	_GCDASVLLTSPN(de)NTAER_	2.781	2	904.422	0.828926	105.9	_GCDASVLLTSPN(de)NTAER_	2.781	2	904.422	0.828926	response to stress; response to oxidative stress;		metal ion binding; tetrapyrrole binding; catalytic activity; antioxidant activity; heterocyclic compound binding; cation binding; oxidoreductase activity, acting on peroxide as acceptor; organic cyclic compound binding; peroxidase activity; heme binding; binding; oxidoreductase activity;				IPR000823; IPR002016; IPR010255; IPR019793; IPR019794;	Plant peroxidase; Haem peroxidase, plant/fungal/bacterial; Haem peroxidase; Peroxidases heam-ligand binding site; Peroxidase, active site;	YES
Q5W708	122	N	Glycoside hydrolase, family 5 protein.	Os05g0244500-01	LOC_Os05g15510	138.98	_IN(de)ETTFNFR_	-0.65819	2	572.78	1	160.59	_IN(de)ETTFNFR_	3.1256	2	572.78	1	160.59	_IN(de)ETTFNFR_	3.1256	2	572.78	1	single-organism organelle organization; actin filament-based process; carbohydrate metabolic process; actin cytoskeleton organization; protein complex subunit organization; single-organism process; cellular component organization; organic substance metabolic process; cellular component organization or biogenesis; cellular process; macromolecular complex subunit organization; metabolic process; or…		catalytic activity; hydrolase activity, hydrolyzing O-glycosyl compounds; hydrolase activity; hydrolase activity, acting on glycosyl bonds;				IPR001547; IPR008999; IPR010431; IPR013781; IPR017853; IPR018087;	Glycoside hydrolase, family 5; Actin cross-linking; Fascin; Glycoside hydrolase, catalytic domain; Glycoside hydrolase superfamily; Glycoside hydrolase, family 5, conserved site;	YES
Q654R7	92	N	Haem peroxidase, plant/fungal/bacterial family protein.	Os01g0326300-01		78.324	_VN(de)ATMNALVTR_	0.10395	2	596.816	0.999997	131.17	_VN(de)ATMNALVTR_	4.3833	2	596.816	1	131.17	_VN(de)ATMNALVTR_	4.3833	2	596.816	1	response to stress; response to oxidative stress;		metal ion binding; tetrapyrrole binding; catalytic activity; antioxidant activity; heterocyclic compound binding; cation binding; oxidoreductase activity, acting on peroxide as acceptor; organic cyclic compound binding; peroxidase activity; heme binding; binding; oxidoreductase activity;				IPR000823; IPR002016; IPR010255;	Plant peroxidase; Haem peroxidase, plant/fungal/bacterial; Haem peroxidase;
Q656S9	22	N	Similar to predicted protein.	Os02g0221800-00	LOC_Os02g12880	64.705	_AQHN(de)ESSGEVNSLGFPWWK_	0.35763	3	726.004	0.999995							106.75	_AQHN(de)ESSGEVNSLGFPWWK_	1.3467	3	726.004	1			ion binding; binding; metal ion binding; calcium ion binding; cation binding;				IPR002048; IPR011992; IPR018247;	EF-hand domain; EF-hand domain pair; EF-Hand 1, calcium-binding site;
Q67VZ0	110	N	Similar to Dehydration stress-induced protein.	Os06g0221300-01		65.624	_GPCLPAAPCWMN(de)LTSDGAGAHHGWYCNYVEVTATGPHR_	-0.75464	5	843.574	0.999804	83.36	_GPCLPAAPCWMN(de)LTSDGAGAHHGWYCNYVEVTATGPHR_	2.6361	5	843.574	0.999991	83.36	_GPCLPAAPCWMN(de)LTSDGAGAHHGWYCNYVEVTATGPHR_	2.6361	5	843.574	0.999991							IPR001024;	PLAT/LH2 domain;
Q69QY7	231	N	Similar to H0306F03.12 protein.	Os02g0799300-01	LOC_Os02g55590	72.29	_LN(de)SSATELATR_	0.63832	2	583.301	1							85.522	_LN(de)SSATELATR_	2.7096	2	583.301	1									YES
Q69QY7	416	N	Similar to H0306F03.12 protein.	Os02g0799300-01	LOC_Os02g55590	59.84	_GEVTLDN(de)ATR_	0.94144	2	539.767	1							89.9	_GEVTLDN(de)ATR_	0.90748	2	539.767	1									YES
Q6AVR6	564	N	Six-bladed beta-propeller, TolB-like domain containing protein.	Os03g0840200-02	LOC_Os03g62370	106.39	_HAPGSGSFAIYMVHPN(de)GTGLR_	0.29375	3	724.69	1	164.74	_HAPGSGSFAIYMVHPN(de)GTGLR_	3.857	3	724.69	1	164.74	_HAPGSGSFAIYMVHPN(de)GTGLR_	3.857	3	724.69	1							IPR011659; IPR015943;	WD40-like Beta Propeller; WD40/YVTN repeat-like-containing domain;	YES
Q6Z1Y4	280	N	Nicastrin family protein.	Os08g0102100-01	LOC_Os08g01180	194.19	_YNLLFGLTSGGPYNYN(de)GTNK_	2.9848	2	1098.53	0.988864	151.63	_YNLLFGLTSGGPYNYN(de)GTNK_	-3.3756	2	1098.53	0.927282	151.63	_YNLLFGLTSGGPYNYN(de)GTNK_	-3.3756	2	1098.53	0.927282	regulation of response to stimulus; cellular process; biosynthetic process; cellular protein modification process; regulation of signal transduction; regulation of cell communication; protein myristoylation; regulation of cellular process; cellular metabolic compound salvage; protein lipidation; N-terminal protein lipidation; N-terminal protein myristoylation; protein metabolic process; biologica…	endoplasmic reticulum; intrinsic component of membrane; intracellular; cell; organelle part; intracellular part; membrane; integral component of membrane; cell periphery; vacuolar part; cytoplasmic part; organelle; membrane-bounded organelle; intracellular organelle; intracellular membrane-bounded organelle; symplast; cell part; Golgi apparatus; plasma membrane; cytoplasm; mitochondrion; cell-cel…					IPR008710; IPR016574; IPR018247;	Nicastrin; Nicalin; EF-Hand 1, calcium-binding site;	YES
Q6ZEZ7	65	N	Leucine-rich repeat, plant specific containing protein.	Os07g0176500-01		124.47	_N(de)LTGGWCGPDVCR_	2.6535	2	747.821	1	119.96	_N(de)LTGGWCGPDVCR_	2.0506	2	747.821	1	119.96	_N(de)LTGGWCGPDVCR_	2.0506	2	747.821	1	response to chemical; protein autophosphorylation; protein phosphorylation; cellular response to organic substance; cellular response to hormone stimulus; cellular process; response to hormone; signal transduction; response to stimulus; response to organic substance; cellular response to endogenous stimulus; cellular response to stimulus; hormone-mediated signaling pathway; response to endogenous…	cell periphery; cell; membrane; cell part; symplast; plasma membrane; cell-cell junction; plasmodesma;	protein kinase activity; transferase activity; catalytic activity; transferase activity, transferring phosphorus-containing groups; phosphotransferase activity, alcohol group as acceptor; kinase activity;				IPR001611;	Leucine-rich repeat;
Q6ZIX4	72	N	13 kDa prolamin precursor.	Os07g0206500-00	LOC_Os07g10580	191.51	_QQHSIVATPFWQPATFQLIN(de)N(de)QVM(ox)QQQCCQQLR_	1.2948	5	810.79	1	200.52	_QQHSIVATPFWQPATFQLIN(de)N(de)QVM(ox)QQQCCQQLR_	0.34208	3	1350.64	1	200.52	_QQHSIVATPFWQPATFQLIN(de)N(de)QVM(ox)QQQCCQQLR_	0.34208	3	1350.64	1			nutrient reservoir activity;				IPR001954; IPR013771; IPR016140;	Gliadin/LMW glutenin; Bifunctional trypsin/alpha-amylase inhibitor helical domain; Bifunctional inhibitor/plant lipid transfer protein/seed storage helical domain;	YES
Q6ZIX4	73	N	13 kDa prolamin precursor.	Os07g0206500-00	LOC_Os07g10580	191.51	_QQHSIVATPFWQPATFQLIN(de)N(de)QVM(ox)QQQCCQQLR_	1.2948	5	810.79	1	200.52	_QQHSIVATPFWQPATFQLIN(de)N(de)QVM(ox)QQQCCQQLR_	0.34208	3	1350.64	1	200.52	_QQHSIVATPFWQPATFQLIN(de)N(de)QVM(ox)QQQCCQQLR_	0.34208	3	1350.64	1			nutrient reservoir activity;				IPR001954; IPR013771; IPR016140;	Gliadin/LMW glutenin; Bifunctional trypsin/alpha-amylase inhibitor helical domain; Bifunctional inhibitor/plant lipid transfer protein/seed storage helical domain;	YES
Q6ZJX4	116	N	Protein of unknown function DUF26 domain containing protein.	Os08g0136700-01	LOC_Os08g04240	97.69	_QIVSNCN(de)YTSDSR_	-0.43723	2	773.838	0.965628							105.03	_QIVSNCN(de)YTSDSR_	-3.652	2	773.838	0.996097							IPR002902;	Gnk2-homologous domain;	YES
Q6ZLQ0	133	N	Protein of unknown function DUF221 domain containing protein.	Os07g0150100-01	LOC_Os07g05570	59.225	_TPQN(de)FTELEK_	0.90532	2	605.298	1	98.156	_TPQN(de)FTELEK_	-1.1486	2	605.298	1	98.156	_TPQN(de)FTELEK_	-1.1486	2	605.298	1		chloroplast envelope; intracellular; cell; plastid envelope; organelle part; intracellular part; membrane; organelle membrane; plastid; chloroplast part; plastid part; vacuolar part; cytoplasmic part; organelle; intracellular organelle part; intracellular organelle; symplast; cell part; cell periphery; plasma membrane; cytoplasm; cell-cell junction; bounding membrane of organelle; membrane-bounde…					IPR003864; IPR027815;	Calcium-dependent channel, 7TM region, putative phosphate; 10TM putative phosphate transporter, cytosolic domain;
Q7XUQ5	112	N	Similar to H0510A06.2 protein.	Os04g0481200-01		77.062	_LN(de)LTESLAAIR_	2.21	2	602.345	1	145.91	_LN(de)LTESLAAIR_	1.2403	2	602.345	1	145.91	_LN(de)LTESLAAIR_	1.2403	2	602.345	1	organic substance metabolic process; metabolic process; carbohydrate metabolic process; primary metabolic process;		catalytic activity; hydrolase activity, hydrolyzing O-glycosyl compounds; hydrolase activity, acting on glycosyl bonds; hydrolase activity;				IPR000772; IPR001547; IPR013781; IPR017853;	Ricin B, lectin domain; Glycoside hydrolase, family 5; Glycoside hydrolase, catalytic domain; Glycoside hydrolase superfamily;
Q7XWW0	200	N	Similar to cDNA clone:J023110G01, full insert sequence.	Os04g0269600-04	LOC_Os04g20164	54.259	_DEAFN(de)ASLLR_	-1.3671	2	569.785	1	83.862	_DEAFN(de)ASLLR_	-0.7836	2	569.785	1	83.862	_DEAFN(de)ASLLR_	-0.7836	2	569.785	1	organic substance metabolic process; metabolic process; amine metabolic process; nitrogen compound metabolic process; organonitrogen compound metabolic process;		oxidoreductase activity, acting on the CH-NH2 group of donors; metal ion binding; copper ion binding; catalytic activity; transition metal ion binding; ion binding; cation binding; oxidoreductase activity, acting on the CH-NH2 group of donors, oxygen as acceptor; cofactor binding; quinone binding; binding; primary amine oxidase activity; oxidoreductase activity;	K00276	AOC3; primary-amine oxidase [EC:1.4.3.21]	osa01100 Metabolic pathways - Oryza sativa japonica (Japanese rice) (RefSeq); osa00960 Tropane, piperidine and pyridine alkaloid biosynthesis - Oryza sativa japonica (Japanese rice) (RefSeq); osa00350 Tyrosine metabolism - Oryza sativa japonica (Japanese rice) (RefSeq); osa00260 Glycine, serine and threonine metabolism - Oryza sativa japonica (Japanese rice) (RefSeq); osa00360 Phenylalanine metab…	IPR000269; IPR015798; IPR015800; IPR015802; IPR016182;	Copper amine oxidase; Copper amine oxidase, C-terminal; Copper amine oxidase, N2-terminal; Copper amine oxidase, N3-terminal; Copper amine oxidase, N-terminal;
Q7XWW0	606	N	Similar to cDNA clone:J023110G01, full insert sequence.	Os04g0269600-04	LOC_Os04g20164	95.236	_GAFTNNQIWVTPYN(de)K_	1.1762	2	878.433	1	102.65	_GAFTNNQIWVTPYN(de)K_	0.93697	2	878.433	1	102.65	_GAFTNNQIWVTPYN(de)K_	0.93697	2	878.433	1	organic substance metabolic process; metabolic process; amine metabolic process; nitrogen compound metabolic process; organonitrogen compound metabolic process;		oxidoreductase activity, acting on the CH-NH2 group of donors; metal ion binding; copper ion binding; catalytic activity; transition metal ion binding; ion binding; cation binding; oxidoreductase activity, acting on the CH-NH2 group of donors, oxygen as acceptor; cofactor binding; quinone binding; binding; primary amine oxidase activity; oxidoreductase activity;	K00276	AOC3; primary-amine oxidase [EC:1.4.3.21]	osa01100 Metabolic pathways - Oryza sativa japonica (Japanese rice) (RefSeq); osa00960 Tropane, piperidine and pyridine alkaloid biosynthesis - Oryza sativa japonica (Japanese rice) (RefSeq); osa00350 Tyrosine metabolism - Oryza sativa japonica (Japanese rice) (RefSeq); osa00260 Glycine, serine and threonine metabolism - Oryza sativa japonica (Japanese rice) (RefSeq); osa00360 Phenylalanine metab…	IPR000269; IPR015798; IPR015800; IPR015802; IPR016182;	Copper amine oxidase; Copper amine oxidase, C-terminal; Copper amine oxidase, N2-terminal; Copper amine oxidase, N3-terminal; Copper amine oxidase, N-terminal;
Q84MV9	338	N	Metallophosphoesterase domain containing protein.	Os03g0397300-01	LOC_Os03g27950	98.684	_LPAN(de)STDIEHEVLTNLCFLPK_	0.51366	3	805.41	1	99.407	_LPAN(de)STDIEHEVLTNLCFLPK_	-0.54666	3	805.41	1	99.407	_LPAN(de)STDIEHEVLTNLCFLPK_	-0.54666	3	805.41	1	biological regulation; cellular transition metal ion homeostasis; inorganic ion homeostasis; response to external biotic stimulus; response to biotic stimulus; cellular ion homeostasis; homeostatic process; divalent inorganic cation homeostasis; cellular divalent inorganic cation homeostasis; metal ion homeostasis; cation transport; calcium ion transport; divalent metal ion transport; zinc ion ho…	intracellular; cell; trans-Golgi network; organelle part; intracellular part; Golgi apparatus part; cytoplasmic part; organelle; membrane-bounded organelle; intracellular organelle; intracellular membrane-bounded organelle; cell part; Golgi apparatus; cytoplasm; intracellular organelle part; endosome; endomembrane system;	catalytic activity; hydrolase activity;				IPR004843; IPR029052;	Calcineurin-like phosphoesterase domain, apaH type; Metallo-dependent phosphatase-like;	YES
Q84TX6	260	N	Histidine acid phosphatase family protein.	Os03g0818100-01	LOC_Os03g60370	66.692	_YHLN(de)FTPK_	0.88763	2	511.763	1	67.897	_YHLN(de)FTPK_	0.3384	2	511.763	1	67.897	_YHLN(de)FTPK_	0.3384	2	511.763	1		endoplasmic reticulum; intracellular; cell; organelle part; intracellular part; membrane; organelle membrane; vacuolar part; cytoplasmic part; organelle; membrane-bounded organelle; intracellular organelle; intracellular membrane-bounded organelle; cell part; cytoplasm; intracellular organelle part; vacuole; vacuolar membrane; endomembrane system; bounding membrane of organelle;	catalytic activity; acid phosphatase activity; hydrolase activity; hydrolase activity, acting on ester bonds; phosphatase activity; phosphoric ester hydrolase activity;	K03103	MINPP1; multiple inositol-polyphosphate phosphatase / 2,3-bisphosphoglycerate 3-phosphatase [EC:3.1.3.62 3.1.3.80]	osa01100 Metabolic pathways - Oryza sativa japonica (Japanese rice) (RefSeq); osa00010 Glycolysis / Gluconeogenesis - Oryza sativa japonica (Japanese rice) (RefSeq); osa00562 Inositol phosphate metabolism - Oryza sativa japonica (Japanese rice) (RefSeq);	IPR000560; IPR016274; IPR029033;	Histidine phosphatase superfamily, clade-2; Histidine acid phosphatase, eukaryotic; Histidine phosphatase superfamily;	YES
Q8LIX4	202	N	Conserved hypothetical protein.	Os01g0767600-01	LOC_Os01g56180	110.38	_LPLELPLPLN(de)R_	0.23851	2	639.389	1	140.78	_LPLELPLPLN(de)R_	4.1231	2	639.389	1	140.78	_LPLELPLPLN(de)R_	4.1231	2	639.389	1	biological regulation; cellular process; response to inorganic substance; response to light intensity; single-organism process; single organism signaling; response to hydrogen peroxide; protein metabolic process; cellular macromolecule metabolic process; response to reactive oxygen species; ER-nucleus signaling pathway; cell communication; metabolic process; response to heat; cellular response to…	endoplasmic reticulum; intracellular; cell; intracellular part; cytoplasmic part; organelle; membrane-bounded organelle; intracellular organelle; intracellular membrane-bounded organelle; cell part; cytoplasm; endomembrane system;							YES
Q8RVF1	109	N	Conserved hypothetical protein.	Os01g0555300-01	LOC_Os01g37480	61.409	_ALLFPGAIASN(de)LTK_	1.6718	2	709.911	1	74.853	_ALLFPGAIASN(de)LTK_	-1.8717	2	709.911	1	74.853	_ALLFPGAIASN(de)LTK_	-1.8717	2	709.911	1
Q9AUQ7	54	N	Similar to Atypical receptor-like kinase MARK.	Os03g0223000-02	LOC_Os03g12250	120.33	_HVAWN(de)GSDPGGACSWTGVTCEGGR_	0.51661	3	841.022	1	173.68	_HVAWN(de)GSDPGGACSWTGVTCEGGR_	3.1545	3	841.022	1								intrinsic component of membrane; membrane part; integral component of membrane; membrane;	purine ribonucleotide binding; adenyl ribonucleotide binding; purine nucleotide binding; purine ribonucleoside triphosphate binding; catalytic activity; adenyl nucleotide binding; transferase activity; nucleoside binding; purine nucleoside binding; transferase activity, transferring phosphorus-containing groups; binding; carbohydrate derivative binding; ATP binding; phosphotransferase activity, a…				IPR000719; IPR011009; IPR013210; IPR017441;	Protein kinase domain; Protein kinase-like domain; Leucine-rich repeat-containing N-terminal, plant-type; Protein kinase, ATP binding site;	YES
Q9AUQ7	95	N	Similar to Atypical receptor-like kinase MARK.	Os03g0223000-02	LOC_Os03g12250	182.82	_VPEGTLGN(de)LTALHTLSLR_	-3.1096	2	948.028	1	171.29	_VPEGTLGN(de)LTALHTLSLR_	-0.65523	3	632.354	1	171.29	_VPEGTLGN(de)LTALHTLSLR_	-0.65523	3	632.354	1		intrinsic component of membrane; membrane part; integral component of membrane; membrane;	purine ribonucleotide binding; adenyl ribonucleotide binding; purine nucleotide binding; purine ribonucleoside triphosphate binding; catalytic activity; adenyl nucleotide binding; transferase activity; nucleoside binding; purine nucleoside binding; transferase activity, transferring phosphorus-containing groups; binding; carbohydrate derivative binding; ATP binding; phosphotransferase activity, a…				IPR000719; IPR011009; IPR013210; IPR017441;	Protein kinase domain; Protein kinase-like domain; Leucine-rich repeat-containing N-terminal, plant-type; Protein kinase, ATP binding site;	YES
Q9AUQ7	167	N	Similar to Atypical receptor-like kinase MARK.	Os03g0223000-02	LOC_Os03g12250	170.14	_LAIGGNDLSGSIPPALGN(de)LTR_	1.6133	2	1020.05	1	119.38	_LAIGGNDLSGSIPPALGN(de)LTR_	-0.34872	2	1020.05	1	119.38	_LAIGGNDLSGSIPPALGN(de)LTR_	-0.34872	2	1020.05	1		intrinsic component of membrane; membrane part; integral component of membrane; membrane;	purine ribonucleotide binding; adenyl ribonucleotide binding; purine nucleotide binding; purine ribonucleoside triphosphate binding; catalytic activity; adenyl nucleotide binding; transferase activity; nucleoside binding; purine nucleoside binding; transferase activity, transferring phosphorus-containing groups; binding; carbohydrate derivative binding; ATP binding; phosphotransferase activity, a…				IPR000719; IPR011009; IPR013210; IPR017441;	Protein kinase domain; Protein kinase-like domain; Leucine-rich repeat-containing N-terminal, plant-type; Protein kinase, ATP binding site;	YES
Q9AUW1	39	N	Cupredoxin domain containing protein.	Os03g0758500-01	LOC_Os03g55120	90.348	_PNTN(de)YSDWPAQHGPFYK_	1.4667	3	675.639	0.965253	116.43	_PNTN(de)YSDWPAQHGPFYK_	0.13254	3	675.639	0.970753	116.43	_PNTN(de)YSDWPAQHGPFYK_	0.13254	3	675.639	0.970753			electron carrier activity;				IPR003245; IPR008972;	Phytocyanin domain; Cupredoxin;	YES
Q9AUW1	98	N	Cupredoxin domain containing protein.	Os03g0758500-01	LOC_Os03g55120	93.561	_TYAFELN(de)ETK_	-1.7071	2	609.792	1	84.882	_TYAFELN(de)ETK_	-1.0281	2	609.792	1	84.882	_TYAFELN(de)ETK_	-1.0281	2	609.792	1			electron carrier activity;				IPR003245; IPR008972;	Phytocyanin domain; Cupredoxin;	YES

## Sheet: Exp.1
Protein accession	Position	Amino acid	Protein names	Gene names	Score	Modified sequence	Mass error [ppm]	Charge	m/z	Localization probability
A1YQG5	74	N	Glutelin subunit mRNA.	Os01g0762500-00	62.781	_SQAGTTKFFDVSN(de)EQFQCTGVSVVR_	2.6892	3	932.445	1
A2ZQH8	56	N	Similar to Peptide-N4-(N-acetyl-beta-glucosaminyl)asparagine amidase A (EC 3.5.1.52) (PNGase A) (Glycopeptide N-glycosidase) (N-glycanase) [Contains: Peptide-N4-(N-acetyl-beta-glucosaminyl)asparagine amidase A light chain (PNGase A small chain) (PNGase A subunit B); Peptide-N4- (N-acetyl-beta-glucosaminyl)asparagine amidase A heavy chain (PNGase A large chain) (PNGase A subunit A)].	Os01g0207200-01	57.148	_LN(de)ASAPPTTYFEVDR_	-1.0102	2	842.409	1
A2ZQH8	565	N	Similar to Peptide-N4-(N-acetyl-beta-glucosaminyl)asparagine amidase A (EC 3.5.1.52) (PNGase A) (Glycopeptide N-glycosidase) (N-glycanase) [Contains: Peptide-N4-(N-acetyl-beta-glucosaminyl)asparagine amidase A light chain (PNGase A small chain) (PNGase A subunit B); Peptide-N4- (N-acetyl-beta-glucosaminyl)asparagine amidase A heavy chain (PNGase A large chain) (PNGase A subunit A)].	Os01g0207200-01	145.69	_N(de)YTVLSDHSGDSCTK_	-0.88105	2	843.862	1
A2ZTR7	198	N	Serine/threonine protein kinase-related domain containing protein.	Os01g0514700-01	68.044	_FSGAVPEDIGN(de)LSR_	-0.46479	2	732.864	1
A3A1C2	140	N	Similar to Xylanase inhibitor precursor (Xylanase inhibitor TAXI-I).	Os01g0937100-01	48.907	_FIAN(de)TTDGKNPLIQVSVK_	-2.2603	3	650.026	0.978305
A3A1C2	313	N	Similar to Xylanase inhibitor precursor (Xylanase inhibitor TAXI-I).	Os01g0937100-01	47.506	_N(de)YTMTGTN(de)SMVDVK_	-1.0583	2	782.841	0.998534
A3A1C2	384	N	Similar to Xylanase inhibitor precursor (Xylanase inhibitor TAXI-I).	Os01g0937100-01	119.77	_LPFYTSCSNFN(de)FTK_	0.52404	2	864.895	0.975161
A3A421	121	N	Protein kinase-like domain containing protein.	Os06g0625200-00	78.324	_GLVAGDN(de)LTVPLR_	1.7419	2	664.377	1
A3A4F6	36	N	Protein kinase, core domain containing protein.	Os02g0210700-01	167.09	_LDLSN(de)NSFHGR_	0.33844	2	631.804	0.99903
A3A4F6	57	N	Protein kinase, core domain containing protein.	Os02g0210700-01	76.326	_HLN(de)LSVNSLDGR_	1.1129	2	664.346	0.99999
A3A4F6	193	N	Protein kinase, core domain containing protein.	Os02g0210700-01	151.56	_ALFN(de)TSSLTAIYLDR_	-0.434	2	844.443	1
A3A4F6	300	N	Protein kinase, core domain containing protein.	Os02g0210700-01	71.176	_YLELAN(de)NSLIGR_	1.3666	2	683.367	0.835395
A3A4F6	338	N	Protein kinase, core domain containing protein.	Os02g0210700-01	42.314	_LSGPIPASLVN(de)ASK_	2.224	2	678.885	1
A3A4F6	638	N	Protein kinase, core domain containing protein.	Os02g0210700-01	143.57	_DLN(de)LSFNDFDGPVPSTGIFR_	-1.2515	2	1107.53	1
A3A527	465	N	Similar to Glutelin type-B 2 precursor.	Os02g0248800-01	119.62	_LQQQIYPEFSN(de)ESK_	0.38905	2	857.414	1
A3ACB2	78	N	Nonaspanin (TM9SF) family protein.	Os02g0797700-01	95.477	_MHAN(de)DSDLFLCR_	0.2254	3	494.551	1
A3AMQ8	63	N	Six-bladed beta-propeller, TolB-like domain containing protein.	Os03g0750700-01	114.96	_WVYFAHSSPN(de)WTAELCGHK_	0.26905	3	765.018	1
A3AU20	276	N	Similar to H0823A09.7 protein.	Os04g0434400-01	221.52	_AGEAASN(de)LSDIAR_	-0.12416	2	639.315	1
A3B7R6	249	N	Quinonprotein alcohol dehydrogenase-like domain containing protein.	Os06g0115200-01	60.062	_ETPCEGLAEALN(de)GSLPK_	1.2545	2	894.932	1
A3B9Q8	131	N	Similar to Phi-1 protein.	Os06g0219900-01	59.227	_SLSLDN(de)VTALTR_	1.1679	2	646.851	1
A3BEN3	316	N	Similar to Pollen-specific protein NTP303 precursor.	Os06g0678800-01	61.161	_WN(de)LTASGPR_	0.34312	2	502.756	1
A3BK31	343	N	Similar to Receptor-like protein kinase.	Os07g0501800-01	51.346	_FTALVLN(de)K_	-0.11549	2	454.771	1
A3BKR4	155	N	Serine/threonine protein kinase-related domain containing protein.	Os07g0540100-01	60.255	_AVTGLLN(de)ATAR_	-0.46828	2	545.311	1
A3BS35	87	N	Pectinesterase inhibitor domain containing protein.	Os08g0338500-01	118.37	_DLAAVAVGLLTAN(de)ATSTSVK_	1.1556	2	953.025	1
A3BUS0	226	N	Similar to aminoacylase-1.	Os08g0511900-01	68.915	_N(de)LTFEFK_	-0.11507	2	451.231	1
A3BW90	193	N	Similar to Elicitor-inducible LRR receptor-like protein EILP.	Os09g0131200-01	60.255	_LSGPIPVLLAN(de)R_	-0.041249	2	626.879	1
A3BYM2	92	N	Serine/threonine protein kinase domain containing protein.	Os09g0400500-01	107.65	_VPTGTVGN(de)LTALR_	-0.71893	2	651.369	1
A3CEZ9	380	N	Similar to Purple acid phosphatase.	Os12g0151000-01	146.77	_LEVVN(de)ATHALWTWR_	2.584	2	849.946	1
B7E5B5	62	N	Peroxidase (EC 1.11.1.7).	Os04g0688100-02	86.756	_SDQGLIEDAQTN(de)R_	0.5663	2	725.339	1
B7EMZ8	155	N	Similar to serologically defined breast cancer antigen NY-BR-84.	Os05g0490200-02	132.86	_GFYESNINVPELSALEHGFN(de)ITHK_	0.63839	4	680.587	1
B7EQI1	207	N	Similar to Lipase homolog (Fragment).	Os01g0329900-01	88.029	_YDLIAN(de)R_	0.10621	2	434.226	1
B7ETP3	294	N	Peptidase S8, subtilisin-related domain containing protein.	Os06g0700000-01	81.448	_LLPGLGVSPATHEN(de)K_	0.82594	3	512.615	1
B9ET88	187	N	Similar to Exo-beta-glucanase.	Os01g0771900-01	107.21	_VVQQMTDIILGLQGDIPIN(de)HTK_	-1.9998	3	812.773	1
B9EVS6	82	N	Similar to Pectinesterase.	Os01g0312500-01	47.712	_SLPDVICGTVN(de)R_	0.91849	2	667.337	1
B9EWL3	140	N	Similar to Peroxidase 12 precursor (EC 1.11.1.7) (Atperox P12) (PRXR6) (ATP4a).	Os01g0962700-01	191.52	_RDPAMN(de)ATFAGR_	-0.097697	3	437.212	1
B9EX81	372	N	Glycoside hydrolase, family 27 protein.	Os01g0518500-02	245.66	_HLDN(de)DTLSIITNPTLLK_	-0.074243	2	956.02	1
B9EYQ5	413	N	Similar to Pectinesterase-like protein.	Os01g0100400-01	40.475	_LDTSIIN(de)GTYK_	0.11881	2	614.321	1
B9EZC1	160	N	Similar to Alpha-xylosidase precursor (Fragment).	Os01g0130400-01	88.092	_EALFN(de)TSCGALVFK_	0.33199	2	780.387	1
B9EZC1	274	N	Similar to Alpha-xylosidase precursor (Fragment).	Os01g0130400-01	100.22	_N(de)LSVVEGVVEGYR_	1.6007	2	712.369	1
B9EZX4	86	N	Similar to predicted protein.	Os02g0469200-02	57.281	_ALLN(de)FTR_	0.26387	2	419.239	1
B9EZX4	673	N	Similar to predicted protein.	Os02g0469200-02	55.724	_AAAVPLLLVN(de)GTYK_	-0.1899	2	716.918	1
B9F0I0	201	N	Similar to Transmembrane protein TM9SF3 (Fragment).	Os02g0552000-02	74.962	_WEPTN(de)VTFAHR_	-1.165	3	454.223	1
B9F1V9	446	N	Peptidase S10, serine carboxypeptidase family protein.	Os02g0687900-01	83.182	_YANN(de)LTFATIK_	-0.17374	2	629.832	0.844925
B9F4T3	182	N	Glutelin precursor.	Os02g0249900-01	56.013	_EFLLAGN(de)NNR_	1.6555	2	575.79	0.7684
B9F4T3	242	N	Glutelin precursor.	Os02g0249900-01	73.361	_N(de)GLQLLKPTLTQQQEQAQAQDQYQQVQYSER_	2.266	3	1222.27	1
B9F7Q9	211	N	Alpha/beta hydrolase fold-1 domain containing protein.	Os03g0288300-01	81.656	_DLN(de)SSAHDMLHLAGALR_	0.10309	3	608.637	1
B9F866	222	N	Similar to Leucine Rich Repeat family protein, expressed.	Os03g0320800-02	78.342	_NMLSGN(de)LSVIR_	-2.5878	2	603.823	1
B9F8I3	222	N	Similar to Alpha-N-acetylglucosaminidase.	Os04g0650900-01	63.565	_SFN(de)VTDR_	0.63481	2	421.2	1
B9F8I3	300	N	Similar to Alpha-N-acetylglucosaminidase.	Os04g0650900-01	52.49	_LFPSAN(de)ITK_	0.11933	2	497.279	1
B9FDT1	307	N	Similar to Ribophorin I (Fragment).	Os04g0693000-01	118.77	_DEIGN(de)ISSSHLR_	-1.1283	3	444.221	1
B9FLE8	336	N	Similar to polygalacturonase.	Os05g0542800-03	98.408	_NVN(de)LTMVGGGAASAFCHR_	-0.96656	3	622.294	0.970402
B9FM02	188	N	Polygalacturonase inhibiting protein, Inhibitor of fungal polygalacturonase, Sheath blight resistance	Os05g0104200-01	105.65	_LN(de)TTQQGGAYLR_	0.41656	2	662.841	1
B9FM05	220	N	Leucine-rich repeat, N-terminal domain containing protein.	Os05g0104700-01	140.49	_AGQQAFLTLSHNN(de)LSGR_	-1.4688	3	606.311	0.854101
B9FM05	310	N	Leucine-rich repeat, N-terminal domain containing protein.	Os05g0104700-01	116.04	_GGIPAQVANLSNLQLLN(de)VSYNR_	1.4166	3	782.088	0.999543
B9FNC6	775	N	Protein of unknown function DUF1620 domain containing protein.	Os05g0230600-01	145.17	_HN(de)LSAPTTSYTRPEVMVK_	-0.85111	3	678.679	1
B9FRQ0	94	N	Leucine-rich repeat, plant specific containing protein.	Os06g0167500-01	81.335	_ITHLN(de)VTGYR_	-0.041208	3	392.88	1
B9FRY7	296	N	Similar to Pectin methylesterase 8 (Fragment).	Os06g0193200-01	40.493	_TVGEAVAAAPN(de)NSAAR_	0.0073648	2	751.378	0.782682
B9FUE5	492	N	Heat shock protein DnaJ, N-terminal domain containing protein.	Os07g0632600-01	68.224	_N(de)ATFEALK_	0.084905	2	448.734	1
B9FUN6	208	N	Similar to Nucleoid DNA-binding-like protein.	Os07g0658600-00	146.69	_SLN(de)FSGTLR_	-0.29286	2	499.264	1
B9FUS5	268	N	Similar to Xylose isomerase (EC 5.3.1.5).	Os07g0669100-01	81.807	_KIGFN(de)GTLLIEPKPQEPTK_	0.96205	3	705.064	1
B9FW14	96	N	Bifunctional inhibitor/plant lipid transfer protein/seed storage domain containing protein.	Os07g0198300-01	124.84	_ALSLPQLCNAPAN(de)ISDCPR_	0.26741	2	1050.51	0.999982
B9FWE4	25	N	Similar to Calreticulin (Fragment).	Os07g0246200-02	127.32	_KDENMAGEWN(de)HTSGK_	0.63395	3	569.582	1
B9FX74	255	N	Similar to Cysteine protease (Fragment).	Os07g0480900-01	50.005	_VAN(de)FTVVAPPGGNDGDGDAQMR_	1.7099	3	731.004	0.999926
B9G4W2	32	N	Similar to predicted protein.	Os09g0548300-01	82.287	_FVCN(de)ATAPR_	0.038434	2	519.75	1
B9G4W2	51	N	Similar to predicted protein.	Os09g0548300-01	99.11	_ASTCQALVAYAPPN(de)ATTLAAVR_	-0.119	2	1125.08	1
B9G551	1225	N	Conserved hypothetical protein.	Os09g0565500-01	118.72	_NYPWFSN(de)GSSNAFINHVIGR_	-0.42585	3	761.699	0.999671
B9G560	205	N	Hypothetical conserved gene.	Os09g0567800-00	108.96	_LLN(de)YSGCDTLANAGSDQHNAALR_	0.92287	3	822.052	1
B9G664	780	N	Serine/threonine protein kinase-related domain containing protein.	Os10g0468500-01	55.189	_LN(de)LSHNELSGSIPAGFSR_	-2.3506	3	634.658	0.770736
B9G9G8	51	N	Peptidase S28 family protein.	Os11g0156200-01	83.692	_LDHFNELPASN(de)GTFR_	0.80632	3	574.277	1
B9GB32	305	N	Conserved hypothetical protein.	Os11g0544100-00	72.928	_ALN(de)QSFDLK_	0.098938	2	519.771	1
B9GCX2	581	N	Similar to Relative to SR12 protein (Fragment).	Os12g0429200-01	58.079	_VN(de)ISDADVAFWSSK_	0.30488	2	771.372	1
B9GDX2	561	N	Similar to Diphosphonucleotide phosphatase 1 precursor.	Os12g0576700-01	78.505	_LTALN(de)HSSLLFEYK_	0.79283	3	546.959	1
C7IZL4	152	N	Ribonuclease III domain containing protein.	Os03g0854400-01	83.395	_ALIGAVAVDAN(de)STHAAEEVFWK_	-1.4048	3	768.058	1
C7J5T9	47	N	Similar to carbonic anhydrase.	Os08g0470700-00	57.148	_FGYVPGTENGPGN(de)WSR_	-1.2549	2	870.897	0.926283
C9EI08	89	N	Similar to Ribonuclease (Fragment).	Os07g0629300-00	111.38	_LDPGQIQDLVKPLN(de)QSWPSLLR_	-0.45421	3	840.795	1
H2KW82	68	N	Similar to Alpha-mannosidase.	Os11g0525600-02	97.408	_TVDQYYVGSNN(de)SIQGACVQNVLDSLVPALLK_	2.5157	3	1123.57	0.809541
H2KW82	282	N	Similar to Alpha-mannosidase.	Os11g0525600-02	135.57	_VDDFVAAAIAQAN(de)ITR_	-0.77588	2	839.438	1
H2KW82	535	N	Similar to Alpha-mannosidase.	Os11g0525600-02	196.22	_EVESQLLPIAN(de)ASLYMR_	0.63913	2	969	1
H2KW82	735	N	Similar to Alpha-mannosidase.	Os11g0525600-02	80.746	_ELSTEVVTNMATN(de)K_	-0.0069334	2	770.376	0.991267
K4FHN8	284	N	Similar to Protein disulfide isomerase (Fragment).	Os11g0199200-01	96.247	_AMLFLN(de)FSTGPFESFK_	1.9662	2	919.95	1
O49825	264	N	Chitinase (EC 3.2.1.14).	Os08g0518900-01	65.043	_IYLGLAAAN(de)LTGK_	-0.28624	2	654.376	1
O49826	212	N	Chitinase (EC 3.2.1.14) III C10150-rice (EC 3.2.1.14).	Os11g0701400-01	122.46	_MFGDDVN(de)CTAAPR_	-0.6771	2	728.808	1
P0C1U4	218	N	Similar to Endo-1,4-beta-glucanase (EC 3.2.1.4).	Os03g0329500-01	49.448	_TFN(de)STADTIDR_	0.027721	2	622.288	1
Q0D3N0	203	N	Peroxidase.	Os07g0677300-01	125.98	_LYN(de)ETNIDSSFATALK_	-0.090121	2	895.441	0.999983
Q0D572	373	N	Glycoside hydrolase, family 17 protein.	Os07g0577300-01	52.862	_GTFCVAN(de)SSAPHSALK_	-0.31283	3	550.599	1
Q0D5N0	102	N	Protein of unknown function DUF538 family protein.	Os01g0913100-01	92.838	_GN(de)LSFGALR_	0.44139	2	469.253	1
Q0D8E9	112	N	Similar to predicted protein.	Os07g0164500-01	79.346	_LHGLLLN(de)ASLPDAVALR_	0.39628	3	592.68	1
Q0D9G9	110	N	Similar to Heat shock protein 90.	Os06g0716700-02	55.899	_ELISN(de)ASDALDK_	-2.4455	2	639.819	1
Q0D9G9	452	N	Similar to Heat shock protein 90.	Os06g0716700-02	97.273	_GLVDSDTLPLN(de)VSR_	-0.13502	2	744.893	1
Q0D9Q0	180	N	Leucine-rich repeat, plant specific containing protein.	Os06g0704500-01	94.122	_N(de)FTYEDNFFSSR_	-0.38907	2	765.325	1
Q0DGM6	110	N	Leucine-rich repeat domain containing protein.	Os05g0522600-02	66.826	_LFENN(de)LTGQIPAELGK_	-1.4291	2	873.962	0.811413
Q0DHK7	313	N	Similar to Fasciclin-like protein FLA22.	Os05g0459700-01	77.282	_FTLN(de)ITR_	-2.3749	2	434.245	1
Q0DI96	505	N	Inosine/uridine-preferring nucleoside hydrolase domain containing protein.	Os05g0406100-01	49.081	_EVLYSPDFTN(de)K_	0.72155	2	658.319	1
Q0DJC5	300	N	Similar to Ribophorin I (Fragment).	Os05g0301500-01	188.58	_DEIGN(de)ISTSHLWSDSK_	-1.6802	2	896.418	1
Q0DKX3	430	N	Similar to Aspartic protease precursor.	Os05g0137400-01	78.342	_M(ox)PNLAFTIAN(de)K_	-1.5289	2	619.82	0.999994
Q0DMU8	43	N	Beta-1,3-glucanase-like protein.	Os03g0792800-01	89.859	_YVAVGNEPFLAAYN(de)GTFDK_	1.8972	2	1040	0.999999
Q0DN33	72	N	Glycosyl transferase, family 8 domain containing protein.	Os03g0777600-01	126.1	_AVLPDSN(de)VTVASQK_	0.56959	2	716.382	1
Q0DP45	297	N	Similar to TMK protein precursor.	Os03g0717000-01	76.759	_LILADNN(de)ITGTVPK_	-1.4841	2	736.416	0.828468
Q0DUA3	304	N	Similar to Cupin family protein, expressed.	Os03g0197300-01	146.6	_GSNIGMFM(ox)VN(de)LTTGAMMGPHWNPR_	-0.085964	3	880.069	0.99999
Q0DUA3	438	N	Similar to Cupin family protein, expressed.	Os03g0197300-01	72.29	_SLGQDN(de)STNVGR_	-0.90558	2	625.797	0.999059
Q0E398	92	N	Similar to cyclase.	Os02g0187100-00	114.64	_DSM(ox)AN(de)GTLYNLSELK_	-0.59747	2	837.892	0.999999
Q0IQP9	290	N	Similar to Leucine Rich Repeat family protein, expressed.	Os11g0107700-01	50.04	_LN(de)GTIPDR_	-0.34773	2	444.737	1
Q0IQY4	194	N	Glycoside hydrolase, subgroup, catalytic core domain containing protein.	Os11g0700900-01	103.25	_WSATYPDGQIFLGVVAAN(de)LTGK_	-0.55993	2	1156.1	1
Q0IV51	72	N	Saposin-like domain containing protein.	Os11g0112800-01	108.08	_HSSLCSACEN(de)ITSEAVNFLSEK_	0.36965	3	829.374	1
Q0IWV7	620	N	Thioredoxin fold domain containing protein.	Os10g0485100-01	74.987	_YPTLLFFPAEN(de)K_	-0.27742	2	721.876	1
Q0J0Q3	69	N	Similar to Beta-1,3-glucanase (Fragment).	Os09g0502200-01	48.284	_IYDAN(de)SSVLR_	0.44368	2	570.793	1
Q0J0Q3	136	N	Similar to Beta-1,3-glucanase (Fragment).	Os09g0502200-01	159.75	_YLLVGNELLSDYSIAN(de)STWPR_	2.3412	2	1207.61	1
Q0JBX3	128	N	Leucine-rich repeat, plant specific containing protein.	Os04g0505200-02	63.185	_GFFCERPPN(de)ITDR_	-0.37587	3	537.921	1
Q0JBX3	206	N	Leucine-rich repeat, plant specific containing protein.	Os04g0505200-02	66.692	_N(de)ATFVDIR_	-0.14253	2	469.745	1
Q0JCP6	131	N	Similar to OSIGBa0097P08.2 protein.	Os04g0458300-02	48.284	_GFSN(de)VTWTVK_	-1.1516	2	571.292	1
Q0JDC5	189	N	Cell-wall invertase, Carbon partitioning during early grain filling	Os04g0413500-01	87.668	_PGHNPVIVPEGGIN(de)ATQFR_	0.59819	3	669.35	1
Q0JKM8	265	N	Similar to Aspartic proteinase oryzasin 1 precursor (EC 3.4.23.-).	Os01g0663400-01	58.699	_GN(de)HTYVPVTR_	0.92289	2	573.793	1
Q0JL46	685	N	Neutral/alkaline nonlysosomal ceramidase family protein.	Os01g0624000-02	71.879	_GSTVN(de)ATFYSACPR_	-0.19465	2	767.348	1
Q10BR1	23	N	Protein of unknown function DUF642 domain containing protein.	Os03g0807700-01	138.49	_ASASQN(de)VSVRPGALYALTFAATR_	0.44166	3	785.416	1
Q10BR1	139	N	Protein of unknown function DUF642 domain containing protein.	Os03g0807700-01	45.433	_N(de)STVGVLLPPK_	2.2979	2	564.331	1
Q10BR1	208	N	Protein of unknown function DUF642 domain containing protein.	Os03g0807700-01	73.881	_AYN(de)LSFVVGDAK_	0.37611	2	643.829	1
Q10BR1	232	N	Protein of unknown function DUF642 domain containing protein.	Os03g0807700-01	179.19	_NGCHGSMLVEAFAGN(de)VTQK_	-1.6231	2	1011.97	1
Q10CF7	209	N	Protein of unknown function DUF1692 domain containing protein.	Os03g0784400-01	154.65	_IFDGSSHVN(de)VSHIIHDLSFGPK_	0.45111	4	603.058	1
Q10E34	213	N	Similar to Receptor-like protein kinase 2.	Os03g0773700-01	44.511	_IPPELGN(de)LTSLR_	0.12379	2	656.871	1
Q10E34	313	N	Similar to Receptor-like protein kinase 2.	Os03g0773700-01	122.52	_N(de)LTLLNLFR_	-0.32821	2	553.826	1
Q10E34	559	N	Similar to Receptor-like protein kinase 2.	Os03g0773700-01	70.028	_ILNYLN(de)LSR_	-0.67371	2	554.816	0.999154
Q10LT1	400	N	11-S plant seed storage protein family protein.	Os03g0336100-01	219.26	_NAYGSSVAVDKHDYEPLGHSDIGVYLVN(de)LTAGSMMAPHVNPR_	0.19004	4	1122.04	1
Q10LT1	434	N	11-S plant seed storage protein family protein.	Os03g0336100-01	109.68	_ATEYGVVLSGTGCIEVVFPN(de)GSK_	-0.12376	3	796.394	1
Q10LT8	291	N	Similar to Vacuolar sorting receptor homolog (Fragment).	Os03g0335300-02	48.077	_AAN(de)ESGKPWLWWDYVHDFSIR_	-2.2231	3	860.745	1
Q10MI6	127	N	Six-bladed beta-propeller, TolB-like domain containing protein.	Os03g0307400-01	84.244	_N(de)ATFFQR_	0.19943	2	443.719	1
Q10P01	9	N	Pyridoxal phosphate-dependent transferase, major region, subdomain 1 domain containing protein.	Os03g0252800-01	79.393	_(ac)MDMALPIVN(de)ATAAVLAR_	2.1573	2	901.475	1
Q10P89	476	N	Similar to SBT2 protein (Subtilisin-like protease).	Os03g0242900-01	72.797	_AYAAN(de)TTNPTATINFK_	1.0404	2	850.922	0.992243
Q10PW1	104	N	Glycoside hydrolase, family 20 protein.	Os03g0219400-01	71.879	_HAPLVPPAN(de)YTLSR_	0.44722	3	513.612	1
Q10Q09	571	N	Similar to Diphosphonucleotide phosphatase 1 precursor.	Os03g0214000-01	140.27	_LTAFN(de)HTALLFEYVR_	-0.043674	2	899.475	1
Q2QLL9	113	N	Similar to Purple acid phosphatase (EC 3.1.3.2).	Os12g0637100-02	84.327	_YDYFN(de)YTSGFIHHCTLTGLTHATK_	-0.72354	4	713.332	1
Q2QV45	658	N	Similar to Heat shock 70 protein.	Os12g0244100-01	57.841	_DAMAALNEEVMQIGQAM(ox)YN(de)QQPN(de)AGAAGPTPGADAGPTSSGGK_	0.95264	4	1049.72	0.990721
Q2QV45	662	N	Similar to Heat shock 70 protein.	Os12g0244100-01	57.841	_DAMAALNEEVMQIGQAM(ox)YN(de)QQPN(de)AGAAGPTPGADAGPTSSGGK_	0.95264	4	1049.72	0.932236
Q2QYI6	53	N	Protein of unknown function DUF1191 family protein.	Os11g0118600-01	121.1	_AFVHPHTGIVYN(de)ATVPAN(de)LTGVALSAVR_	0.22352	4	721.139	1
Q2QYI6	59	N	Protein of unknown function DUF1191 family protein.	Os11g0118600-01	121.1	_AFVHPHTGIVYN(de)ATVPAN(de)LTGVALSAVR_	0.22352	4	721.139	1
Q2QYY2	420	N	Serine/threonine protein kinase-related domain containing protein.	Os12g0102500-01	50.897	_N(de)ITGSIPVELTK_	2.5264	2	637.858	1
Q2R2X1	72	N	Transmembrane receptor, eukaryota domain containing protein.	Os11g0546100-01	99.139	_FTN(de)VTFWR_	1.2478	2	537.269	1
Q2R354	118	N	Amidase family protein.	Os11g0536800-01	91.961	_YFDADFFN(de)DSK_	1.6942	2	686.285	1
Q2R8W8	328	N	Peptidase S10, serine carboxypeptidase family protein.	Os11g0213600-01	133.48	_YFYFNLPEVQQALHAN(de)R_	0.35266	3	705.018	1
Q2R8W8	458	N	Peptidase S10, serine carboxypeptidase family protein.	Os11g0213600-01	54.259	_RLPN(de)TTHPPIN_	0.63294	2	631.841	0.999996
Q339K4	150	N	Similar to Vacuolar sorting receptor 4 precursor (AtVSR4) (Epidermal growth factor receptor-like protein 2b) (AtELP2b) (BP80-like protein a) (AtBP80a).	Os10g0346600-00	49.188	_YIQN(de)ITIPSALIDKK_	2.0312	3	573.997	1
Q42456	252	N	Aspartic proteinase oryzasin 1 precursor (EC 3.4.23.-).	Os05g0567100-02	103.08	_GN(de)HTYVPVSQK_	0.70302	3	411.543	1
Q53ML9	171	N	Similar to Transmembrane protein TM9SF3 (Fragment).	Os11g0181100-01	73.951	_IIHVN(de)LTQESPK_	0.31505	2	691.382	1
Q53NL1	261	N	Class III chitinase homologue (OsChib3H-c).	Os11g0701000-01	70.889	_IFLGLAAAN(de)VTGK_	1.6483	2	639.371	1
Q53P98	99	N	Similar to predicted protein.	Os11g0433200-02	158.98	_TFAVLANPLDCCSN(de)STSK_	-0.3232	2	994.453	1
Q53Q73	404	N	Similar to Purple acid phosphatase.	Os12g0151000-01	118.51	_LEVVN(de)ATHALWTWHR_	0.0038159	3	612.653	1
Q5N8X6	533	N	Similar to cDNA clone:J033105C09, full insert sequence.	Os01g0875500-02	89.301	_SN(de)FSVEMPVNLR_	-0.09744	2	698.345	1
Q5N9U4	202	N	FAS1 domain domain containing protein.	Os01g0841100-01	92.939	_PAGGVN(de)ITHVLADAR_	-0.66741	3	498.603	1
Q5QMT0	96	N	Similar to Beta-glucosidase.	Os01g0508000-01	231.38	_TPGEIANN(de)ATADVTVDEYHR_	-2.3191	3	726.006	0.990366
Q5SMV5	170	N	Similar to Serine carboxypeptidase II-2 precursor (EC 3.4.16.6) (CP-MII.2) (Fragment).	Os06g0186400-01	56.205	_TAN(de)DSLTFLTK_	1.6056	2	607.313	1
Q5SNE1	524	N	Similar to glycine-rich protein.	Os01g0187400-01	49.298	_GPLVN(de)GSSGDVAPK_	1.6352	2	650.835	1
Q5U1S9	55	N	Haem peroxidase family protein.	Os01g0327100-01	115.57	_QAVTNAFAN(de)DSGIAAGLIR_	-0.27693	2	946.492	0.999984
Q5U1S9	86	N	Haem peroxidase family protein.	Os01g0327100-01	90.706	_GCDASVLLTSPN(de)NTAER_	1.2358	2	904.422	0.946502
Q5U1S9	211	N	Haem peroxidase family protein.	Os01g0327100-01	131.86	_IWN(de)NTTPIVDTGLSPGYAALLR_	-1.1471	2	1188.13	0.984676
Q5VP33	252	N	Lipase, GDSL domain containing protein.	Os06g0148200-01	48.568	_MN(de)VTVDSLSK_	2.0341	2	548.776	1
Q5VQD3	25	N	Protein of unknown function DUF594 domain containing protein.	Os06g0122200-01	47.606	_TTGM(ox)IWN(de)LTSSYTDK_	1.3147	2	868.9	1
Q5W708	122	N	Glycoside hydrolase, family 5 protein.	Os05g0244500-01	138.98	_IN(de)ETTFNFR_	-0.65819	2	572.78	1
Q5WA72	151	N	Thioredoxin domain 2 containing protein.	Os06g0163400-01	172.5	_GFPTVLLFVN(de)GTEHQFTGLHTK_	0.48951	3	816.093	1
Q5Z7H5	200	N	Serine/threonine protein kinase domain containing protein.	Os06g0557100-02	80.859	_FTGAYPAAEIAN(de)LTALER_	1.1738	2	955.991	1
Q5Z7J2	220	N	Similar to Peroxidase P7 (EC 1.11.1.7) (TP7).	Os06g0547400-01	89.827	_NIN(de)ASFASLR_	-0.5934	2	548.288	0.999435
Q5ZAM8	387	N	Similar to Lysosomal Pro-X carboxypeptidase.	Os01g0767100-01	105.1	_FN(de)YTSYEK_	0.16835	2	527.734	1
Q5ZAM8	416	N	Similar to Lysosomal Pro-X carboxypeptidase.	Os01g0767100-01	121.44	_PQWITTEFGGHN(de)ISLVLER_	0.42546	3	734.048	1
Q5ZBU1	329	N	Similar to mRNA, clone: RTFL01-05-M08.	Os01g0793500-01	55.261	_FN(de)ETAAWEYAK_	3.4025	2	666.803	1
Q653H4	87	N	Bifunctional inhibitor/plant lipid transfer protein/seed storage domain containing protein.	Os06g0686400-02	52.247	_AFNIN(de)ISDALR_	-1.5556	2	618.827	0.991464
Q653V7	378	N	Similar to High pI alpha-glucosidase.	Os06g0675700-01	121.44	_FVVIIDPGINVN(de)TTYGTFVR_	0.79127	2	1114.6	0.994205
Q654R7	92	N	Haem peroxidase, plant/fungal/bacterial family protein.	Os01g0326300-01	78.324	_VN(de)ATMNALVTR_	0.10395	2	596.816	0.999997
Q656S9	22	N	Similar to predicted protein.	Os02g0221800-00	64.705	_AQHN(de)ESSGEVNSLGFPWWK_	0.35763	3	726.004	0.999995
Q65XN4	50	N	Pectin lyase fold domain containing protein.	Os05g0542900-01	48.669	_TLLSLDDFGAVGDGVAN(de)DTQALVDAWSAACATGDHTFLHVPAAK_	-0.15977	4	1126.04	1
Q65XN4	271	N	Pectin lyase fold domain containing protein.	Os05g0542900-01	141.74	_AISCGPGHGISIGGLGEN(de)R_	1.898	2	927.954	1
Q67IX6	185	N	Thioredoxin domain domain containing protein.	Os02g0100100-01	123.02	_LAPGVQN(de)ITTVDEAEK_	2.8753	2	844.435	1
Q67IX6	315	N	Thioredoxin domain domain containing protein.	Os02g0100100-01	127.78	_QILLFVVAN(de)ESSK_	0.28584	2	725.906	1
Q67UR5	424	N	Phospholipase D/Transphosphatidylase domain containing protein.	Os06g0649900-01	51.066	_YYVVPGYN(de)K_	1.299	2	553.276	1
Q67VZ0	110	N	Similar to Dehydration stress-induced protein.	Os06g0221300-01	65.624	_GPCLPAAPCWMN(de)LTSDGAGAHHGWYCNYVEVTATGPHR_	-0.75464	5	843.574	0.999804
Q67WU6	364	N	Similar to Acid phosphatase precursor.	Os06g0643900-01	71.879	_ISNINYN(de)ITSGNR_	0.72756	2	734.867	0.957478
Q69QY7	231	N	Similar to H0306F03.12 protein.	Os02g0799300-01	72.29	_LN(de)SSATELATR_	0.63832	2	583.301	1
Q69QY7	416	N	Similar to H0306F03.12 protein.	Os02g0799300-01	59.84	_GEVTLDN(de)ATR_	0.94144	2	539.767	1
Q69U53	182	N	PLC-like phosphodiesterase, TIM beta/alpha-barrel domain domain containing protein.	Os08g0103500-02	45.598	_VFN(de)ASGLMK_	2.1614	2	485.252	1
Q69WY2	593	N	Hypothetical conserved gene.	Os06g0613000-01	79.652	_LN(de)LTSAGDFLSVTK_	0.41307	2	734.893	1
Q6ASY2	99	N	Bifunctional inhibitor/plant lipid transfer protein/seed storage domain containing protein.	Os03g0385400-01	53.567	_TLPLPIN(de)ITR_	0.4614	2	570.847	1
Q6AT83	321	N	Glycoside hydrolase, family 20 protein.	Os05g0415700-01	99.044	_FVHLGGDEVN(de)TSCWTSTPR_	0.26549	3	722.665	1
Q6AUL0	299	N	Peptidase A1 domain containing protein.	Os05g0403300-01	56.424	_VNGHTVPVN(de)ATLLAIDK_	0.10812	3	588.996	0.999739
Q6AUR5	500	N	Similar to auxin-independent growth promoter protein.	Os05g0132500-02	50.088	_TISALFEN(de)VSDHR_	-0.91374	3	497.916	1
Q6AVR6	564	N	Six-bladed beta-propeller, TolB-like domain containing protein.	Os03g0840200-02	106.39	_HAPGSGSFAIYMVHPN(de)GTGLR_	0.29375	3	724.69	1
Q6ER51	214	N	Similar to Peroxidase 2 (Fragment).	Os02g0240100-01	49.621	_VYN(de)DTNIDPAFAALR_	0.88615	2	841.917	0.984422
Q6H661	51	N	Similar to C13 endopeptidase NP1 (Fragment).	Os02g0644000-01	61.161	_NFYAVLLGN(de)K_	0.47244	2	571.311	0.999999
Q6I544	71	N	Similar to Germin-like protein subfamily 2 member 4 precursor.	Os05g0277500-01	163.95	_GLAAAGNTN(de)NTYGSVVTGANVEK_	-1.7571	2	1106.04	0.962612
Q6I5I5	71	N	Leucine-rich repeat, plant specific containing protein.	Os05g0530701-01	65.33	_SVGPDPCGSPWPGLECKPVPAAGN(de)VSSAAAR_	0.1407	3	1032.16	1
Q6I5I5	363	N	Leucine-rich repeat, plant specific containing protein.	Os05g0530701-01	53.493	_MYHLN(de)LSK_	0.16484	2	504.757	1
Q6K3N8	291	N	Similar to QUA1 (QUASIMODO 1); polygalacturonate 4-alpha-galacturonosyltransferase/ transferase, transferring glycosyl groups / transferase, transferring hexosyl groups.	Os02g0498700-02	55.314	_FLN(de)SSYVPVLR_	0.59181	2	649.355	1
Q6K671	25	N	Similar to serine carboxypeptidase K10B2.2.	Os02g0794500-04	48.284	_TN(de)GTGLYLNK_	-0.24254	2	542.282	0.999979
Q6K671	260	N	Similar to serine carboxypeptidase K10B2.2.	Os02g0794500-04	72.289	_AMHAN(de)ITGIPYR_	-0.75281	3	449.564	1
Q6K8B0	51	N	Similar to Pectinesterase (EC 3.1.1.11) (Fragment).	Os02g0288100-01	49.448	_IALN(de)ATAVHVGK_	-0.20021	3	399.568	1
Q6YXX5	327	N	Leucine-rich repeat, plant specific containing protein.	Os02g0138000-00	125.54	_N(de)FTYTDNFITSR_	1.2581	2	741.343	1
Q6YXZ6	107	N	Glycoside hydrolase, family 17 protein.	Os02g0139300-02	145.69	_WVDQN(de)VSNYLNDGVK_	0.13539	2	877.418	1
Q6YXZ6	133	N	Glycoside hydrolase, family 17 protein.	Os02g0139300-02	131.35	_YVAVGNEPFLETYN(de)GSFLQTTFPAIR_	-0.44933	2	1469.23	1
Q6YY47	95	N	PLC-like phosphodiesterase, TIM beta/alpha-barrel domain domain containing protein.	Os02g0588500-02	72.705	_MDN(de)CTNIANVYPK_	-0.90714	2	771.844	0.999284
Q6YY47	236	N	PLC-like phosphodiesterase, TIM beta/alpha-barrel domain domain containing protein.	Os02g0588500-02	108.71	_LLNELAVEPSTN(de)QTYGSMLK_	1.8761	2	1106.06	1
Q6YY47	534	N	PLC-like phosphodiesterase, TIM beta/alpha-barrel domain domain containing protein.	Os02g0588500-02	100.22	_VMIQSTN(de)SSVLVK_	0.16286	2	704.884	1
Q6YZA9	54	N	Germin-like protein 8-2, Disease resistance	Os08g0189100-01	141.34	_NPM(ox)N(de)ASADDFFK_	-1.0124	2	688.29	1
Q6YZA9	79	N	Germin-like protein 8-2, Disease resistance	Os08g0189100-01	261.97	_VGSN(de)VTLVNVLQLPGLNTLGISIAR_	0.14453	2	1276.24	1
Q6YZK2	142	N	Similar to Lipid phosphate phosphatase 2 (EC 3.1.3.-) (AtLPP2) (Phosphatidic acid phosphatase 2) (AtPAP2) (Prenyl diphosphate phosphatase).	Os08g0359200-02	77.776	_FDN(de)VTTNVICHGEK_	-0.35743	3	546.256	0.999994
Q6Z1Y4	280	N	Nicastrin family protein.	Os08g0102100-01	194.19	_YNLLFGLTSGGPYNYN(de)GTNK_	2.9848	2	1098.53	0.988864
Q6Z3T9	293	N	Similar to DNA-damage-repair/toleration protein DRT100 precursor.	Os08g0505900-01	74.464	_GLGILN(de)LSR_	0.14621	2	473.284	1
Q6Z4G8	350	N	Similar to Phytochelatin synthetase (Fragment).	Os07g0604300-01	103.88	_SLNPYGVIN(de)DTAMLWGIK_	1.3238	2	998.011	1
Q6Z4U4	149	N	Similar to SERK1 (Fragment).	Os08g0174700-01	43.761	_LNN(de)NSLSGSIPK_	0.71437	2	623.83	0.899866
Q6Z8K1	217	N	Peptidase A1 domain containing protein.	Os02g0751100-01	69.331	_EGHAPVN(de)ASVIIGCGK_	-0.023506	3	537.94	1
Q6ZBZ8	45	N	Conserved hypothetical protein.	Os08g0459300-02	180.06	_NNPADQLVALINSN(de)R_	-0.33085	3	547.953	0.998122
Q6ZDX2	477	N	Similar to Pectin methylesterase isoform alpha (EC 3.1.1.11) (Fragment).	Os07g0675100-01	54.15	_VAAAADLVPVQAN(de)FSSYLGR_	2.9957	2	1026.54	1
Q6ZEZ7	65	N	Leucine-rich repeat, plant specific containing protein.	Os07g0176500-01	124.47	_N(de)LTGGWCGPDVCR_	2.6535	2	747.821	1
Q6ZFH9	109	N	PLC-like phosphodiesterase, TIM beta/alpha-barrel domain domain containing protein.	Os08g0503200-01	77.746	_DLLMDN(de)CTSISQAYR_	-0.10098	2	895.403	1
Q6ZIX4	72	N	13 kDa prolamin precursor.	Os07g0206500-00	191.51	_QQHSIVATPFWQPATFQLIN(de)N(de)QVM(ox)QQQCCQQLR_	1.2948	5	810.79	1
Q6ZIX4	73	N	13 kDa prolamin precursor.	Os07g0206500-00	191.51	_QQHSIVATPFWQPATFQLIN(de)N(de)QVM(ox)QQQCCQQLR_	1.2948	5	810.79	1
Q6ZJX4	116	N	Protein of unknown function DUF26 domain containing protein.	Os08g0136700-01	97.69	_QIVSNCN(de)YTSDSR_	-0.43723	2	773.838	0.965628
Q6ZLN7	243	N	Similar to Polygalacturonase-like protein.	Os07g0245200-01	97.271	_SGWDEYGISFAHPSSN(de)ISIR_	-0.2047	3	742.683	1
Q6ZLQ0	133	N	Protein of unknown function DUF221 domain containing protein.	Os07g0150100-01	59.225	_TPQN(de)FTELEK_	0.90532	2	605.298	1
Q75GX9	350	N	Globulin 1 (Fragment).	Os03g0663800-01	244.1	_VAVVN(de)ITAGSM(ox)N(de)APFYN(de)TR_	2.4494	3	683.999	1
Q75GX9	357	N	Globulin 1 (Fragment).	Os03g0663800-01	76.378	_VAVVN(de)ITAGSM(ox)N(de)APFYN(de)TR_	2.4494	3	683.999	1
Q75GX9	362	N	Globulin 1 (Fragment).	Os03g0663800-01	76.378	_VAVVN(de)ITAGSM(ox)N(de)APFYN(de)TR_	2.4494	3	683.999	1
Q75IZ5	407	N	Glycosyl transferase, family 8 protein.	Os03g0413400-01	44.829	_YLN(de)FSHPIISSK_	1.0789	3	470.25	1
Q75IZ5	529	N	Glycosyl transferase, family 8 protein.	Os03g0413400-01	64.82	_YVN(de)FTHPYVR_	0.64593	2	649.824	1
Q75K55	81	N	Pollen Ole e 1 allergen and extensin domain containing protein.	Os05g0531200-02	77.668	_YMDASPLPN(de)ATAQLVCYGDK_	-0.70369	2	1109.01	1
Q75K55	95	N	Pollen Ole e 1 allergen and extensin domain containing protein.	Os05g0531200-02	63.091	_VLN(de)MTSTATDK_	0.555	2	592.292	1
Q7F1B4	156	N	Similar to C13 endopeptidase NP1 precursor.	Os01g0559600-01	50.353	_NLFAVLLGN(de)K_	-0.18868	2	546.321	0.999986
Q7F5L2	219	N	Similar to 260 kDa major acidic fibroblast growth factor-stimulated phosphoprotein (Fragment).	Os01g0196600-01	76.302	_HYN(de)GSVPFEER_	0.66894	2	669.304	1
Q7F731	52	N	Similar to Nectarin 1 precursor (EC 1.15.1.1) (Superoxide dismutase [Mn]).	Os01g0284500-01	53.3	_AN(de)VTADDFFFAGLK_	-1.093	2	759.872	1
Q7F731	76	N	Similar to Nectarin 1 precursor (EC 1.15.1.1) (Superoxide dismutase [Mn]).	Os01g0284500-01	82.261	_NPGNTNNPAGSN(de)VTAANVQSFPGVNTLGVSMAR_	0.98632	3	1087.19	0.992352
Q7X6F6	127	N	Similar to Alpha-L-arabinofuranosidase/beta-D-xylosidase isoenzyme ARA-I.	Os04g0640700-01	119.45	_FSTLVPGATSFPQPILTAASFN(de)ASLFR_	-0.12248	3	948.5	1
Q7X6F6	521	N	Similar to Alpha-L-arabinofuranosidase/beta-D-xylosidase isoenzyme ARA-I.	Os04g0640700-01	121.21	_TSLLLPGQQPQLVSAVAN(de)ASR_	-0.0055834	3	718.399	1
Q7X7M4	123	N	Similar to Beta-D-xylosidase.	Os04g0530700-01	90.348	_SATIFPQVILSAAAFN(de)R_	0.73279	2	904.993	1
Q7XCY0	298	N	Peptidase S28 family protein.	Os10g0511400-01	92.247	_KN(de)GTDLVETFAR_	0.29374	2	677.348	1
Q7XHN3	144	N	Similar to Alpha-L-fucosidase 2.	Os07g0586200-02	82.417	_VN(de)GTWVVAGK_	-0.37865	2	517.282	1
Q7XHY0	122	N	Plant peroxidase domain containing protein.	Os07g0531400-02	50.703	_LYN(de)FTGK_	0.329	2	423.218	1
Q7XJ12	116	N	Thioredoxin-like fold domain containing protein.	Os09g0542200-02	91.355	_LN(de)SSSTYPLLELFFK_	0.53775	2	881.463	1
Q7XMP5	797	N	Similar to Alpha-N-acetylglucosaminidase.	Os04g0650900-01	61.265	_VFPTTATGDALN(de)ISR_	-1.7757	2	783.406	1
Q7XQ88	571	N	Similar to Itm1 protein.	Os04g0675500-03	151.04	_TVIVDNNTWN(de)NTHIATVGR_	-2.6326	3	710.027	0.981243
Q7XS37	738	N	Protein kinase, core domain containing protein.	Os04g0618700-01	74.793	_NAFAGAIPPALAN(de)LTALR_	-1.0534	2	892.501	1
Q7XS37	746	N	Protein kinase, core domain containing protein.	Os04g0618700-01	66.582	_SLN(de)LSSNTFEGPVPDGGVFR_	-1.0026	2	1048.51	0.998652
Q7XSU2	227	N	Similar to Peroxidase (EC 1.11.1.7).	Os04g0689000-01	41.429	_LALN(de)CTK_	0.1495	2	411.717	1
Q7XTY1	126	N	FAS1 domain domain containing protein.	Os04g0574200-01	167.34	_LHSLSDGSELTTTLYQTTGDASGNMGHVN(de)ITNLR_	0.69974	4	902.436	0.99605
Q7XTY8	211	N	Similar to OSIGBa0147H17.8 protein.	Os04g0573300-00	85.737	_IFYN(de)GYEASSGPIN(de)ETTELK_	1.5779	2	1119.02	1
Q7XUH4	243	N	Protein kinase, core domain containing protein.	Os04g0576900-01	77.08	_LTGAIPAAAFGGVGN(de)SSLR_	-0.30256	2	881.473	1
Q7XUQ5	112	N	Similar to H0510A06.2 protein.	Os04g0481200-01	77.062	_LN(de)LTESLAAIR_	2.21	2	602.345	1
Q7XVG3	402	N	Similar to Purple acid phosphatase.	Os04g0410600-01	54.259	_LSVVN(de)ATAAR_	-0.41515	2	502.785	1
Q7XWW0	200	N	Similar to cDNA clone:J023110G01, full insert sequence.	Os04g0269600-04	54.259	_DEAFN(de)ASLLR_	-1.3671	2	569.785	1
Q7XWW0	606	N	Similar to cDNA clone:J023110G01, full insert sequence.	Os04g0269600-04	95.236	_GAFTNNQIWVTPYN(de)K_	1.1762	2	878.433	1
Q84LM2	153	N	Seed-type vacuolar processing enzyme (VPE), Glutelin maturation	Os04g0537900-01	117.65	_DYTGHQVTTENFFAVLLGN(de)K_	-0.37692	3	753.039	1
Q84MV9	338	N	Metallophosphoesterase domain containing protein.	Os03g0397300-01	98.684	_LPAN(de)STDIEHEVLTNLCFLPK_	0.51366	3	805.41	1
Q84TX6	260	N	Histidine acid phosphatase family protein.	Os03g0818100-01	66.692	_YHLN(de)FTPK_	0.88763	2	511.763	1
Q851J4	35	N	Protein of unknown function DUF538 family protein.	Os03g0693400-01	63.624	_N(de)ATLSEILPR_	-0.24935	2	558.811	1
Q852L2	297	N	RmlC-like jelly roll fold domain containing protein.	Os03g0793700-01	261.17	_LDLQIGLAN(de)ITR_	-1.6521	2	665.385	1
Q8GT94	77	N	Leucine-rich repeat, N-terminal domain containing protein.	Os01g0809300-01	68.41	_LDLGNLN(de)LSGHLVPELGK_	0.61749	3	631.351	0.958598
Q8H3S1	129	N	FAS1 domain domain containing protein.	Os08g0321000-02	138.78	_GDTASSSMFQESGSAPGTTGYVN(de)ITQHR_	-2.9977	3	963.766	1
Q8H3S1	190	N	FAS1 domain domain containing protein.	Os08g0321000-02	77.062	_PLSSPEAEAPVAPPAPVN(de)LTELLSK_	0.0087639	3	844.123	1
Q8H3S1	218	N	FAS1 domain domain containing protein.	Os08g0321000-02	115.42	_NFAGLLASNADVYSNIN(de)ATK_	0.38534	2	1043.52	0.751866
Q8H822	91	N	Glycoside hydrolase, family 17 protein.	Os03g0221500-03	80.102	_VIVSVPNEQLLAIGNSN(de)ATAANWVAR_	-1.7205	3	904.152	0.985129
Q8H822	174	N	Glycoside hydrolase, family 17 protein.	Os03g0221500-03	125.79	_ISTPHSSSIILDSFPPSQAFFN(de)R_	2.0306	3	851.095	1
Q8H8C7	51	N	Peptidoglycan-binding Lysin subgroup domain containing protein.	Os03g0133400-01	140.89	_SAILYTSPN(de)ATTYGNLVAR_	0.65206	2	1008.02	0.999942
Q8LI99	133	N	Allergen V5/Tpx-1 related family protein.	Os07g0645000-01	40.475	_SQYNQYLN(de)DTK_	1.2414	2	688.814	0.984032
Q8LIX4	202	N	Conserved hypothetical protein.	Os01g0767600-01	110.38	_LPLELPLPLN(de)R_	0.23851	2	639.389	1
Q8LJK2	65	N	Similar to Pectin methylesterase-like protein.	Os01g0880300-02	72.573	_FQPACVSTLSN(de)ASADASTPDLLAATLSALR_	0.15628	3	1017.84	1
Q8LJK2	229	N	Similar to Pectin methylesterase-like protein.	Os01g0880300-02	64.52	_GLPPN(de)VTVCGAGCHYK_	-0.25166	3	578.273	1
Q8LJK2	432	N	Similar to Pectin methylesterase-like protein.	Os01g0880300-02	122.97	_GCVVN(de)GSDDYMALYR_	-1.2389	2	861.871	1
Q8RVC2	677	N	Peptidase S8, subtilisin-related domain containing protein.	Os10g0524600-01	170.92	_TITEAELNYPSLVVNLLAQPITVN(de)R_	1.7739	3	924.507	1
Q8RVF1	109	N	Conserved hypothetical protein.	Os01g0555300-01	61.409	_ALLFPGAIASN(de)LTK_	1.6718	2	709.911	1
Q8RVF1	127	N	Conserved hypothetical protein.	Os01g0555300-01	101.2	_WNDLFDIYN(de)LTEAK_	-1.1284	2	872.919	1
Q8RZJ2	605	N	Mannosyl-oligosaccharide glucosidase, N-glycan formation, Auxin-mediated root development	Os01g0921200-01	158.29	_LNSWFQWFN(de)STQTGK_	0.56486	2	923.936	1
Q8RZJ2	697	N	Mannosyl-oligosaccharide glucosidase, N-glycan formation, Auxin-mediated root development	Os01g0921200-01	64.441	_TGAYFDYGN(de)HTEK_	-0.32592	3	502.552	1
Q8S5V3	194	N	Serine/threonine protein kinase-related domain containing protein.	Os03g0127700-02	76.049	_YVSLAHNALTGPVPTAITN(de)CSR_	0.35547	3	782.398	1
Q943L0	160	N	Thaumatin, pathogenesis-related family protein.	Os01g0839900-01	293.35	_N(de)LTETCPSELQLR_	-1.3438	2	782.382	1
Q94DM2	283	N	Similar to Peroxidase BP 1 precursor.	Os01g0963000-04	97.69	_QGLFTSDQGLFFN(de)ATTKPIVTK_	-0.43153	3	806.093	1
Q9AUQ7	54	N	Similar to Atypical receptor-like kinase MARK.	Os03g0223000-02	120.33	_HVAWN(de)GSDPGGACSWTGVTCEGGR_	0.51661	3	841.022	1
Q9AUQ7	95	N	Similar to Atypical receptor-like kinase MARK.	Os03g0223000-02	182.82	_VPEGTLGN(de)LTALHTLSLR_	-3.1096	2	948.028	1
Q9AUQ7	167	N	Similar to Atypical receptor-like kinase MARK.	Os03g0223000-02	170.14	_LAIGGNDLSGSIPPALGN(de)LTR_	1.6133	2	1020.05	1
Q9AUQ7	196	N	Similar to Atypical receptor-like kinase MARK.	Os03g0223000-02	93.255	_QPLQQFN(de)VSFNQLN(de)GSIPATLR_	-2.0297	3	826.763	0.999091
Q9AUQ7	203	N	Similar to Atypical receptor-like kinase MARK.	Os03g0223000-02	93.255	_QPLQQFN(de)VSFNQLN(de)GSIPATLR_	-2.0297	3	826.763	0.999667
Q9AUW1	39	N	Cupredoxin domain containing protein.	Os03g0758500-01	90.348	_PNTN(de)YSDWPAQHGPFYK_	1.4667	3	675.639	0.965253
Q9AUW1	98	N	Cupredoxin domain containing protein.	Os03g0758500-01	93.561	_TYAFELN(de)ETK_	-1.7071	2	609.792	1
Q9AX68	44	N	Protein of unknown function DUF642 domain containing protein.	Os01g0611000-01	54.259	_SDLVN(de)GTVVR_	-0.19292	2	531.787	1
Q9AX68	330	N	Protein of unknown function DUF642 domain containing protein.	Os01g0611000-01	64.103	_AVLEFAAIAN(de)R_	2.1428	2	589.327	1
Q9LDL0	183	N	Similar to Cationic peroxidase isozyme 40K precursor.	Os01g0270300-02	113.54	_GLN(de)LTDLVALSGAHTIGK_	-0.031053	3	595	1
Q9LDX7	81	N	SOUL haem-binding protein domain containing protein.	Os01g0235300-02	153.39	_LFQYLMGANLN(de)SSR_	-2.1809	2	808.903	0.972931
Q9LX04	295	N	Similar to Pectinesterase-like protein.	Os06g0104300-01	78.098	_FVN(de)ESLWTK_	-0.54554	2	563.787	1
Q9LX04	432	N	Similar to Pectinesterase-like protein.	Os06g0104300-01	95.311	_TSVIN(de)STYK_	-0.11568	1	1015.52	1
Q9LX04	446	N	Similar to Pectinesterase-like protein.	Os06g0104300-01	164.53	_NFLEIVFQNN(de)DTK_	-1.5199	2	792.893	0.841662
Q9LX04	537	N	Similar to Pectinesterase-like protein.	Os06g0104300-01	98.766	_VVDPDGGYN(de)VTEMVAPDNMLYCGLLK_	0.5302	3	958.448	1
Q9XIY6	256	N	Similar to Lanatoside 15'-O-acetylesterase precursor.	Os06g0160200-01	124.4	_TYNSAVTYYNELLN(de)NSLAEVR_	0.22259	3	813.064	0.88501

## Sheet: Exp.2
Protein accession	Position	Amino acid	Protein names	Gene names	Score	Modified sequence	Mass error [ppm]	Charge	m/z	Localization probability
B9GB32	305	N	Conserved hypothetical protein.	Os11g0544100-00	101.46	_ALN(de)QSFDLK_	1.0566	2	519.771	1
B9F5K5	803	N	Myoactive tetradecapeptides family protein.	Os03g0186500-01	66.004	_LEFNLISDIQN(de)K_	0.75884	2	718.88	0.999507
Q53N69	130	N	Conserved hypothetical protein.	Os11g0270760-00	71.501	_LPLVATGN(de)S_	0.85141	2	437.742	1
Q69Q39	135	N	Similar to Beta-1,3-glucanase.	Os06g0607000-01	51.066	_DFAAN(de)ESR_	1.7214	2	456.701	1
B9ET88	187	N	Similar to Exo-beta-glucanase.	Os01g0771900-01	74.485	_VVQQMTDIILGLQGDIPIN(de)HTK_	0.16716	4	609.832	1
Q7F1F3	508	N	Similar to Glycosyltransferase QUASIMODO1 (EC 2.4.1.-).	Os08g0327100-01	69.721	_YLN(de)FSNPVIVK_	-0.42685	2	648.858	0.999023
Q5SMV5	170	N	Similar to Serine carboxypeptidase II-2 precursor (EC 3.4.16.6) (CP-MII.2) (Fragment).	Os06g0186400-01	79.492	_TAN(de)DSLTFLTK_	2.81	2	607.313	1
A3A1C1	139	N	Peptidase aspartic, catalytic domain containing protein.	Os01g0937050-00	53.124	_LSAN(de)ATDGK_	2.0453	2	440.219	1
Q69X95	219	N	Protein kinase, core domain containing protein.	Os06g0589600-01	70.685	_LVLADNN(de)FTGR_	0.88992	2	611.819	0.777887
B9G551	1225	N	Conserved hypothetical protein.	Os09g0565500-01	157.11	_NYPWFSN(de)GSSNAFINHVIGR_	0.023713	3	761.699	0.999994
Q75GV0	266	N	Tyrosine protein kinase domain containing protein.	Os03g0724300-01	85.554	_LAN(de)ISGNYFDGK_	0.31456	2	651.317	0.999963
Q10P58	133	N	Glycoside hydrolase, family 17 protein.	Os03g0246100-01	90.164	_IAALTVGNEVLTGN(de)NSAVTR_	-0.66349	3	668.36	0.921543
A3A3M9	206	N	Protein of unknown function DUF284, transmembrane eukaryotic family protein.	Os02g0173800-01	78.342	_NFQN(de)GSLIGGK_	3.7477	2	569.293	0.999999
Q851J4	35	N	Protein of unknown function DUF538 family protein.	Os03g0693400-01	117.7	_N(de)ATLSEILPR_	0.20862	2	558.811	1
Q75IZ5	529	N	Glycosyl transferase, family 8 protein.	Os03g0413400-01	72.848	_YVN(de)FTHPYVR_	2.1448	3	433.552	1
Q10PW1	104	N	Glycoside hydrolase, family 20 protein.	Os03g0219400-01	96.756	_HAPLVPPAN(de)YTLSR_	1.2081	3	513.612	1
Q5JLW7	239	N	Pectinacetylesterase family protein.	Os01g0892600-02	167.56	_HMWSVFN(de)GTVHLQNVR_	-0.24301	3	643.321	1
Q7X7M4	123	N	Similar to Beta-D-xylosidase.	Os04g0530700-01	105.28	_SATIFPQVILSAAAFN(de)R_	-0.064352	2	904.993	1
Q0JDC5	189	N	Cell-wall invertase, Carbon partitioning during early grain filling	Os04g0413500-01	105.38	_EWVKPGHNPVIVPEGGIN(de)ATQFR_	-0.045883	4	637.835	1
Q10LT1	434	N	11-S plant seed storage protein family protein.	Os03g0336100-01	86.557	_ATEYGVVLSGTGCIEVVFPN(de)GSK_	-2.3676	3	796.394	1
Q6K671	260	N	Similar to serine carboxypeptidase K10B2.2.	Os02g0794500-04	66.267	_AMHAN(de)ITGIPYR_	-0.35324	3	449.564	1
B9FUE5	492	N	Heat shock protein DnaJ, N-terminal domain containing protein.	Os07g0632600-01	71.501	_N(de)ATFEALK_	2.2655	2	448.734	1
Q8L465	571	N	Similar to SUB1; calcium ion binding.	Os07g0633600-01	100.09	_TQVETFNN(de)LTR_	-3.3119	2	663.333	0.770759
B9G6W4	149	N	Conserved hypothetical protein.	Os10g0550100-01	45.081	_LLFN(de)YLIR_	0.25257	2	527.813	1
Q0D8E9	112	N	Similar to predicted protein.	Os07g0164500-01	109.79	_LHGLLLN(de)ASLPDAVALR_	-2.101	3	592.68	1
A3A4F6	57	N	Protein kinase, core domain containing protein.	Os02g0210700-01	101.71	_HLN(de)LSVNSLDGR_	-3.0017	3	443.233	1
Q8H3S1	190	N	FAS1 domain domain containing protein.	Os08g0321000-02	43.684	_PLSSPEAEAPVAPPAPVN(de)LTELLSK_	0.76522	3	844.123	1
A3AAV5	304	N	Similar to Alpha galactosyltransferase (Fragment).	Os02g0723200-01	66.799	_LGN(de)ITER_	-1.2871	2	403.219	1
Q7XMY0	108	N	Similar to OSIGBa0140C02.6 protein.	Os04g0183500-01	46.337	_LN(de)TTAGSLALLGSIVR_	2.4721	2	794.961	1
Q2QLL9	113	N	Similar to Purple acid phosphatase (EC 3.1.3.2).	Os12g0637100-02	119.41	_YDYFN(de)YTSGFIHHCTLTGLTHATK_	3.039	4	713.332	1
Q69SH3	85	N	Metallophosphoesterase domain containing protein.	Os09g0533300-01	105.72	_TGCLDVLPSEAAGCSDLN(de)TTAFLYR_	2.7091	3	912.091	1
A3BCV9	202	N	Cupredoxin domain containing protein.	Os06g0567200-01	71.98	_GQFN(de)CSLAAAHTPGAK_	0.46452	3	544.928	1
A3BEN3	316	N	Similar to Pollen-specific protein NTP303 precursor.	Os06g0678800-01	116.73	_WN(de)LTASGPR_	0.5249	2	502.756	1
B9F0I0	201	N	Similar to Transmembrane protein TM9SF3 (Fragment).	Os02g0552000-02	113.44	_WEPTN(de)VTFAHR_	-0.19546	3	454.223	1
Q5VP33	252	N	Lipase, GDSL domain containing protein.	Os06g0148200-01	52.247	_MN(de)VTVDSLSK_	-1.0234	2	548.776	1
Q2QYY2	420	N	Serine/threonine protein kinase-related domain containing protein.	Os12g0102500-01	72.891	_N(de)ITGSIPVELTK_	0.035218	2	637.858	1
Q7XVG3	402	N	Similar to Purple acid phosphatase.	Os04g0410600-01	62.466	_LSVVN(de)ATAAR_	0.55596	2	502.785	1
Q2QN56	170	N	Glycoside hydrolase family 79, N-terminal protein.	Os12g0578400-01	155.88	_GVWGGAWN(de)SSNAR_	3.0781	2	682.815	0.997156
A3B9Q8	131	N	Similar to Phi-1 protein.	Os06g0219900-01	107.17	_SLSLDN(de)VTALTR_	-0.93081	2	646.851	1
Q6I5I5	363	N	Leucine-rich repeat, plant specific containing protein.	Os05g0530701-01	61.582	_MYHLN(de)LSK_	0.66777	2	504.757	1
B9FXQ8	173	N	Similar to receptor-like serine-threonine protein kinase.	Os07g0541200-00	120.7	_LVN(de)ATADYAAADPVR_	1.429	2	775.391	1
Q6K8B0	51	N	Similar to Pectinesterase (EC 3.1.1.11) (Fragment).	Os02g0288100-01	50.484	_IALN(de)ATAVHVGK_	-0.71496	3	399.568	1
Q7XUH4	626	N	Protein kinase, core domain containing protein.	Os04g0576900-01	42.17	_LDDNHLGGEIPASLSN(de)LSK_	-1.7782	3	661.669	0.999926
B7ETP3	294	N	Peptidase S8, subtilisin-related domain containing protein.	Os06g0700000-01	123.1	_LLPGLGVSPATHEN(de)K_	3.5362	3	512.615	1
B7EQI1	207	N	Similar to Lipase homolog (Fragment).	Os01g0329900-01	110.61	_YDLIAN(de)R_	1.5377	2	434.226	1
A3AQT8	277	N	Protein kinase, catalytic domain domain containing protein.	Os11g0448000-00	58.274	_ISPALAN(de)LTR_	0.75033	2	529.808	1
Q0JBX3	206	N	Leucine-rich repeat, plant specific containing protein.	Os04g0505200-02	82.426	_N(de)ATFVDIR_	-0.87541	2	469.745	1
B9F866	222	N	Similar to Leucine Rich Repeat family protein, expressed.	Os03g0320800-02	85.813	_NMLSGN(de)LSVIR_	-2.2086	2	603.823	1
B9FRY7	296	N	Similar to Pectin methylesterase 8 (Fragment).	Os06g0193200-01	46.873	_TVGEAVAAAPN(de)NSAAR_	3.0525	2	751.378	0.750296
Q10MI6	127	N	Six-bladed beta-propeller, TolB-like domain containing protein.	Os03g0307400-01	81.297	_N(de)ATFFQR_	0.51916	2	443.719	1
Q67UR5	67	N	Phospholipase D/Transphosphatidylase domain containing protein.	Os06g0649900-01	84.208	_VPGVLSTADVLQWLSGN(de)ATK_	-1.1399	3	687.037	1
B9EVS6	82	N	Similar to Pectinesterase.	Os01g0312500-01	132.03	_SLPDVICGTVN(de)R_	0.79393	2	667.337	1
B9EW51	112	N	Similar to Peroxidase 8.	Os01g0327100-02	73.928	_N(de)LTAEEMVILSGSHTIGR_	0.14917	3	644.331	1
A3ADQ4	285	N	FAS1 domain domain containing protein.	Os03g0128000-01	66.27	_YN(de)ITVDTR_	-0.58888	2	492.748	1
Q0D9G9	452	N	Similar to Heat shock protein 90.	Os06g0716700-02	115.06	_GLVDSDTLPLN(de)VSR_	3.0229	2	744.893	1
B9FW14	96	N	Bifunctional inhibitor/plant lipid transfer protein/seed storage domain containing protein.	Os07g0198300-01	84.249	_ALSLPQLCNAPAN(de)ISDCPR_	0.04833	3	700.675	0.999737
B9FPQ7	54	N	Uncharacterized protein		47.574	_ALIVN(de)GTR_	-3.2945	2	423.75	1
A3BED7	110	N	Protein of unknown function DUF284, transmembrane eukaryotic family protein.	Os06g0665000-02	83.182	_LAYIQNPN(de)ISK_	3.8172	2	632.345	0.865744
Q851U1	82	N	Similar to LRR protein.	Os03g0440900-02	87.676	_LDLGNSN(de)ISGSIGPELGR_	-0.60322	2	901.462	0.940567
A3B7R6	324	N	Quinonprotein alcohol dehydrogenase-like domain containing protein.	Os06g0115200-01	146.36	_ILVYN(de)TSTQYYGR_	-1.2843	2	790.896	1
Q5U1S9	86	N	Haem peroxidase family protein.	Os01g0327100-01	105.9	_GCDASVLLTSPN(de)NTAER_	2.781	2	904.422	0.828926
Q10BR1	139	N	Protein of unknown function DUF642 domain containing protein.	Os03g0807700-01	72.29	_N(de)STVGVLLPPK_	-0.089956	2	564.331	1
Q6Z4D5	45	N	Similar to JHL07K02.7 protein.	Os07g0189800-01	121.99	_FHAVLFTN(de)LTQTSGGGK_	-3.4043	3	594.309	1
Q8H8C7	184	N	Peptidoglycan-binding Lysin subgroup domain containing protein.	Os03g0133400-01	55.314	_GEN(de)TSAIAAK_	2.3191	2	482.745	1
A3B7R6	249	N	Quinonprotein alcohol dehydrogenase-like domain containing protein.	Os06g0115200-01	66.289	_ETPCEGLAEALN(de)GSLPK_	0.028251	3	596.957	1
Q0IWV7	620	N	Thioredoxin fold domain containing protein.	Os10g0485100-01	101.39	_YPTLLFFPAEN(de)K_	0.78542	2	721.876	1
A3BYM2	92	N	Serine/threonine protein kinase domain containing protein.	Os09g0400500-01	113.69	_VPTGTVGN(de)LTALR_	1.3471	2	651.369	1
Q6ZLN7	243	N	Similar to Polygalacturonase-like protein.	Os07g0245200-01	92.932	_SGWDEYGISFAHPSSN(de)ISIR_	1.6316	3	742.683	1
Q6I5I5	344	N	Leucine-rich repeat, plant specific containing protein.	Os05g0530701-01	176.04	_LASLTTLSLENNN(de)LTGR_	-2.8722	2	910.486	0.831573
A2ZQH8	565	N	Similar to Peptide-N4-(N-acetyl-beta-glucosaminyl)asparagine amidase A (EC 3.5.1.52) (PNGase A) (Glycopeptide N-glycosidase) (N-glycanase) [Contains: Peptide-N4-(N-acetyl-beta-glucosaminyl)asparagine amidase A light chain (PNGase A small chain) (PNGase A subunit B); Peptide-N4- (N-acetyl-beta-glucosaminyl)asparagine amidase A heavy chain (PNGase A large chain) (PNGase A subunit A)].	Os01g0207200-01	78.078	_N(de)YTVLSDHSGDSCTK_	-1.2477	3	562.91	1
Q0JDG9	117	N	Similar to H0502B11.4 protein.	Os04g0404400-01	108.56	_PLLDISAAN(de)FGK_	1.176	2	624.84	1
A3AQF6	684	N	Similar to Subtilase.	Os01g0795200-01	91.812	_IDVEPPTLVFN(de)ATK_	1.3749	2	773.916	1
B9EYQ5	413	N	Similar to Pectinesterase-like protein.	Os01g0100400-01	138.99	_LDTSIIN(de)GTYK_	0.8561	2	614.321	1
Q8LJK2	229	N	Similar to Pectin methylesterase-like protein.	Os01g0880300-02	56.514	_GLPPN(de)VTVCGAGCHYK_	-0.30319	3	578.273	1
Q75HJ4	86	N	Germin-like protein 3-8.	Os03g0804700-00	42.738	_FGFN(de)VTAANAETFPGLNTLGVSIGR_	1.4407	3	852.771	0.872546
Q84TX6	260	N	Histidine acid phosphatase family protein.	Os03g0818100-01	67.897	_YHLN(de)FTPK_	0.3384	2	511.763	1
B9F4T3	182	N	Glutelin precursor.	Os02g0249900-01	141.48	_EFLLAGN(de)NNR_	2.2937	2	575.79	0.988392
Q6AUR5	500	N	Similar to auxin-independent growth promoter protein.	Os05g0132500-02	76.073	_TISALFEN(de)VSDHR_	0.26164	3	497.916	1
B9EZX4	86	N	Similar to predicted protein.	Os02g0469200-02	124.34	_ALLN(de)FTR_	3.3125	2	419.239	1
Q8GT94	77	N	Leucine-rich repeat, N-terminal domain containing protein.	Os01g0809300-01	76.301	_LDLGNLN(de)LSGHLVPELGK_	0.59669	3	631.351	0.942276
Q10E34	213	N	Similar to Receptor-like protein kinase 2.	Os03g0773700-01	110.8	_IPPELGN(de)LTSLR_	0.58295	2	656.871	1
Q75IZ5	407	N	Glycosyl transferase, family 8 protein.	Os03g0413400-01	85.973	_YLN(de)FSHPIISSK_	0.2995	3	470.25	1
B9FM02	188	N	Polygalacturonase inhibiting protein, Inhibitor of fungal polygalacturonase, Sheath blight resistance	Os05g0104200-01	103.43	_LN(de)TTQQGGAYLR_	-1.0001	2	662.841	1
A3BS35	87	N	Pectinesterase inhibitor domain containing protein.	Os08g0338500-01	129.46	_DLAAVAVGLLTAN(de)ATSTSVK_	-0.13506	3	635.686	1
B9F1V9	446	N	Peptidase S10, serine carboxypeptidase family protein.	Os02g0687900-01	124.42	_YANN(de)LTFATIK_	2.3598	2	629.832	0.981996
Q6ZEZ7	65	N	Leucine-rich repeat, plant specific containing protein.	Os07g0176500-01	119.96	_N(de)LTGGWCGPDVCR_	2.0506	2	747.821	1
Q6Z4B3	484	N	Glycoside hydrolase, family 17 protein.	Os07g0510200-02	57.281	_LLSN(de)VTK_	-0.4532	2	389.234	1
B9FM05	220	N	Leucine-rich repeat, N-terminal domain containing protein.	Os05g0104700-01	159.34	_AGQQAFLTLSHNN(de)LSGR_	-1.3767	3	606.311	0.850332
B9EZM0	549	N	Protease-associated PA domain containing protein.	Os01g0743300-01	64.761	_LSDEEILPFN(de)YSTYAVELEK_	0.34754	3	788.386	1
Q0DHK7	313	N	Similar to Fasciclin-like protein FLA22.	Os05g0459700-01	103.91	_FTLN(de)ITR_	-0.92873	2	434.245	1
Q6ER51	214	N	Similar to Peroxidase 2 (Fragment).	Os02g0240100-01	118.19	_VYN(de)DTNIDPAFAALR_	-2.4792	2	841.917	0.99999
Q10P01	9	N	Pyridoxal phosphate-dependent transferase, major region, subdomain 1 domain containing protein.	Os03g0252800-01	103.04	_(ac)MDMALPIVN(de)ATAAVLAR_	-2.3864	2	901.475	1
B9FX74	255	N	Similar to Cysteine protease (Fragment).	Os07g0480900-01	105.06	_VAN(de)FTVVAPPGGNDGDGDAQMR_	3.9388	2	1096	1
A2ZZ01	80	N	Similar to 2,3-bisphosphoglycerate-independent phosphoglycerate mutase (EC 5.4.2.1) (Phosphoglyceromutase) (BPG-independent PGAM) (PGAM-I).	Os01g0817700-02	71.696	_AHGTAVGLPSEDDMGN(de)SEVGHNALGAGR_	-1.9135	4	681.315	0.999843
Q5N8X6	533	N	Similar to cDNA clone:J033105C09, full insert sequence.	Os01g0875500-02	169.89	_SN(de)FSVEMPVNLR_	2.0232	2	698.345	1
Q0JCP4	180	N	Similar to ORW1943Ba0077G13.3 protein.	Os04g0458600-01	67.494	_MN(de)ATALNK_	0.54422	2	433.22	0.999999
Q9LX04	295	N	Similar to Pectinesterase-like protein.	Os06g0104300-01	125.57	_FVN(de)ESLWTK_	-4.0351	2	563.787	1
Q94DM2	283	N	Similar to Peroxidase BP 1 precursor.	Os01g0963000-04	110.75	_QGLFTSDQGLFFN(de)ATTKPIVTK_	-0.77275	3	806.093	1
A3BW90	193	N	Similar to Elicitor-inducible LRR receptor-like protein EILP.	Os09g0131200-01	91.313	_LSGPIPVLLAN(de)R_	-0.19923	2	626.879	1
Q0D572	373	N	Glycoside hydrolase, family 17 protein.	Os07g0577300-01	84.497	_GTFCVAN(de)SSAPHSALK_	-3.1274	3	550.599	1
P07730	101	N	Glutelin type II precursor.	Os10g0400200-01	127.59	_GLLLPHYTN(de)GASLVYIIQGR_	0.148	3	730.072	1
Q7F1B4	156	N	Similar to C13 endopeptidase NP1 precursor.	Os01g0559600-01	61.56	_NLFAVLLGN(de)K_	-1.301	2	546.321	0.999997
Q5N9U4	202	N	FAS1 domain domain containing protein.	Os01g0841100-01	102.64	_PAGGVN(de)ITHVLADAR_	-1.6697	3	498.603	1
Q6ZLQ0	133	N	Protein of unknown function DUF221 domain containing protein.	Os07g0150100-01	98.156	_TPQN(de)FTELEK_	-1.1486	2	605.298	1
Q6Z8K1	217	N	Peptidase A1 domain containing protein.	Os02g0751100-01	111.64	_EGHAPVN(de)ASVIIGCGK_	-1.4033	3	537.94	1
Q6YZA9	54	N	Germin-like protein 8-2, Disease resistance	Os08g0189100-01	87.719	_NPM(ox)N(de)ASADDFFK_	-1.9962	2	688.29	0.999476
Q654R7	92	N	Haem peroxidase, plant/fungal/bacterial family protein.	Os01g0326300-01	131.17	_VN(de)ATMNALVTR_	4.3833	2	596.816	1
A3AQT8	146	N	Protein kinase, catalytic domain domain containing protein.	Os11g0448000-00	71.251	_FTGPIPDLN(de)GTQLEAFNVR_	-2.935	2	1046.53	0.999886
A3A4F6	300	N	Protein kinase, core domain containing protein.	Os02g0210700-01	98.105	_YLELAN(de)NSLIGR_	4.4143	2	683.367	0.951566
Q2R4Q7	539	N	Integrase, catalytic core domain containing protein.	Os11g0656500-01	62.861	_TLTDLVN(de)AM(ox)LDTTGLPK_	-3.3931	2	911.474	1
A3BKR4	155	N	Serine/threonine protein kinase-related domain containing protein.	Os07g0540100-01	133.91	_AVTGLLN(de)ATAR_	1.146	2	545.311	1
Q84MV9	338	N	Metallophosphoesterase domain containing protein.	Os03g0397300-01	99.407	_LPAN(de)STDIEHEVLTNLCFLPK_	-0.54666	3	805.41	1
Q9AUQ7	54	N	Similar to Atypical receptor-like kinase MARK.	Os03g0223000-02	173.68	_HVAWN(de)GSDPGGACSWTGVTCEGGR_	3.1545	3	841.022	1
B9G551	1121	N	Conserved hypothetical protein.	Os09g0565500-01	69.825	_TVGN(de)STMR_	-0.85041	2	434.708	1
Q0DMU8	43	N	Beta-1,3-glucanase-like protein.	Os03g0792800-01	131.67	_YVAVGNEPFLAAYN(de)GTFDK_	-0.14179	2	1040	1
Q7XS37	519	N	Protein kinase, core domain containing protein.	Os04g0618700-01	113.51	_FAGHVPASISN(de)MSSLQLLDLGHNR_	-1.3379	4	642.578	1
Q7XTY1	74	N	FAS1 domain domain containing protein.	Os04g0574200-01	68.074	_STVTCLVLTNGAMSSLVSN(de)LSLADIK_	-3.804	3	899.803	0.999962
Q0JBX3	128	N	Leucine-rich repeat, plant specific containing protein.	Os04g0505200-02	93.766	_GFFCERPPN(de)ITDR_	-0.20794	3	537.921	1
Q53NL1	261	N	Class III chitinase homologue (OsChib3H-c).	Os11g0701000-01	89.231	_IFLGLAAAN(de)VTGK_	0.34248	2	639.371	1
B9GDX2	561	N	Similar to Diphosphonucleotide phosphatase 1 precursor.	Os12g0576700-01	45.614	_LTALN(de)HSSLLFEYK_	-2.2241	3	546.959	1
Q6Z743	147	N	Nicastrin family protein.	Os02g0736500-01	69.845	_FPQQAFAPYSN(de)LSHHWNPTGSGIMWNK_	-2.2613	4	780.368	0.853463
A2ZVM8	28	N	Armadillo-like helical domain containing protein.	Os09g0512700-01	187.37	_IAIADLNN(de)SSISLEDR_	1.1881	2	867.444	0.974108
Q8H8C7	51	N	Peptidoglycan-binding Lysin subgroup domain containing protein.	Os03g0133400-01	135.08	_SAILYTSPN(de)ATTYGNLVAR_	4.3263	3	672.349	1
Q5ZBU1	329	N	Similar to mRNA, clone: RTFL01-05-M08.	Os01g0793500-01	103.43	_FN(de)ETAAWEYAK_	3.5939	2	666.803	1
Q10E34	313	N	Similar to Receptor-like protein kinase 2.	Os03g0773700-01	153.08	_N(de)LTLLNLFR_	-1.9273	2	553.826	1
B7E5B5	62	N	Peroxidase (EC 1.11.1.7).	Os04g0688100-02	65.219	_SDQGLIEDAQTN(de)R_	-2.2051	2	725.339	1
Q7XTY8	211	N	Similar to OSIGBa0147H17.8 protein.	Os04g0573300-00	135.38	_IFYNGYEASSGPIN(de)ETTELK_	1.4373	2	1118.53	1
Q0IQP9	290	N	Similar to Leucine Rich Repeat family protein, expressed.	Os11g0107700-01	93.649	_LN(de)GTIPDR_	4.1653	2	444.737	1
Q6ZFH9	109	N	PLC-like phosphodiesterase, TIM beta/alpha-barrel domain domain containing protein.	Os08g0503200-01	162.37	_DLLMDN(de)CTSISQAYR_	-1.1744	2	895.403	1
A3A1C2	140	N	Similar to Xylanase inhibitor precursor (Xylanase inhibitor TAXI-I).	Os01g0937100-01	137.45	_FIAN(de)TTDGKNPLIQVSVK_	3.2058	3	650.026	0.999998
Q6YZK2	142	N	Similar to Lipid phosphate phosphatase 2 (EC 3.1.3.-) (AtLPP2) (Phosphatidic acid phosphatase 2) (AtPAP2) (Prenyl diphosphate phosphatase).	Os08g0359200-02	113.69	_FDN(de)VTTNVICHGEK_	-2.0935	3	546.256	1
Q10E34	559	N	Similar to Receptor-like protein kinase 2.	Os03g0773700-01	129.63	_ILNYLN(de)LSR_	0.88265	2	554.816	0.999996
Q8LI99	133	N	Allergen V5/Tpx-1 related family protein.	Os07g0645000-01	87.641	_SQYNQYLN(de)DTK_	-2.5013	2	688.814	0.999996
Q84LM2	153	N	Seed-type vacuolar processing enzyme (VPE), Glutelin maturation	Os04g0537900-01	132.79	_DYTGHQVTTENFFAVLLGN(de)K_	1.1019	3	753.039	1
Q9LX04	537	N	Similar to Pectinesterase-like protein.	Os06g0104300-01	80.813	_VVDPDGGYN(de)VTEMVAPDNMLYCGLLK_	0.5103	3	958.448	1
Q75IX4	68	N	Similar to MAP3K protein kinase-like protein.	Os03g0415200-01	137.45	_SAATNPFQLTN(de)NSLPFNK_	-2.8279	2	983.991	0.839361
Q2R2X1	72	N	Transmembrane receptor, eukaryota domain containing protein.	Os11g0546100-01	78.149	_FTN(de)VTFWR_	-0.89432	2	537.269	1
Q8RVF1	109	N	Conserved hypothetical protein.	Os01g0555300-01	74.853	_ALLFPGAIASN(de)LTK_	-1.8717	2	709.911	1
Q8LIX4	202	N	Conserved hypothetical protein.	Os01g0767600-01	140.78	_LPLELPLPLN(de)R_	4.1231	2	639.389	1
Q0JL46	675	N	Neutral/alkaline nonlysosomal ceramidase family protein.	Os01g0624000-02	119.96	_FGDVNSDVPGN(de)STFNK_	1.2163	2	850.886	0.999947
Q7XWW0	606	N	Similar to cDNA clone:J023110G01, full insert sequence.	Os04g0269600-04	102.65	_GAFTNNQIWVTPYN(de)K_	0.93697	2	878.433	1
Q7XWW0	200	N	Similar to cDNA clone:J023110G01, full insert sequence.	Os04g0269600-04	83.862	_DEAFN(de)ASLLR_	-0.7836	2	569.785	1
Q6Z3T9	293	N	Similar to DNA-damage-repair/toleration protein DRT100 precursor.	Os08g0505900-01	82.287	_GLGILN(de)LSR_	-0.14463	2	473.284	1
Q6Z1Y4	280	N	Nicastrin family protein.	Os08g0102100-01	151.63	_YNLLFGLTSGGPYNYN(de)GTNK_	-3.3756	2	1098.53	0.927282
Q5W708	122	N	Glycoside hydrolase, family 5 protein.	Os05g0244500-01	160.59	_IN(de)ETTFNFR_	3.1256	2	572.78	1
A3A4F6	193	N	Protein kinase, core domain containing protein.	Os02g0210700-01	196.95	_ALFN(de)TSSLTAIYLDR_	-0.51055	2	844.443	1
B9F8I3	222	N	Similar to Alpha-N-acetylglucosaminidase.	Os04g0650900-01	101.64	_SFN(de)VTDR_	1.4001	2	421.2	1
Q0D9Q0	180	N	Leucine-rich repeat, plant specific containing protein.	Os06g0704500-01	140.91	_N(de)FTYEDNFFSSR_	1.6974	2	765.325	1
Q5SNE1	524	N	Similar to glycine-rich protein.	Os01g0187400-01	53.3	_GPLVN(de)GSSGDVAPK_	-3.0482	2	650.835	1
Q6YY47	534	N	PLC-like phosphodiesterase, TIM beta/alpha-barrel domain domain containing protein.	Os02g0588500-02	110.38	_VM(ox)IQSTN(de)SSVLVK_	-1.2486	2	712.881	1
Q0IQP9	75	N	Similar to Leucine Rich Repeat family protein, expressed.	Os11g0107700-01	99.092	_SWN(de)DTGLGACSGAWVGIK_	3.8907	2	941.438	1
Q6ZIF9	150	N	Putative cyclase family protein.	Os06g0638700-01	142.08	_NTN(de)ITAK_	-1.9928	1	764.403	0.999168
Q10Q09	571	N	Similar to Diphosphonucleotide phosphatase 1 precursor.	Os03g0214000-01	181.58	_LTAFN(de)HTALLFEYVR_	3.1798	3	599.986	1
Q7XJ12	116	N	Thioredoxin-like fold domain containing protein.	Os09g0542200-02	109.79	_LN(de)SSSTYPLLELFFK_	1.4499	2	881.463	1
O49826	212	N	Chitinase (EC 3.2.1.14) III C10150-rice (EC 3.2.1.14).	Os11g0701400-01	95.183	_MFGDDVN(de)CTAAPR_	-1.3304	2	728.808	1
Q0IV51	72	N	Saposin-like domain containing protein.	Os11g0112800-01	166.27	_HSSLCSACEN(de)ITSEAVNFLSEK_	0.61869	3	829.374	1
Q6YY47	236	N	PLC-like phosphodiesterase, TIM beta/alpha-barrel domain domain containing protein.	Os02g0588500-02	98.443	_LLNELAVEPSTN(de)QTYGSMLK_	0.8451	2	1106.06	1
Q2R8W8	328	N	Peptidase S10, serine carboxypeptidase family protein.	Os11g0213600-01	151.56	_YFYFNLPEVQQALHAN(de)R_	0.56029	3	705.018	1
Q2R8W8	458	N	Peptidase S10, serine carboxypeptidase family protein.	Os11g0213600-01	144.35	_RLPN(de)TTHPPIN_	0.94518	3	421.563	1
Q65XN4	271	N	Pectin lyase fold domain containing protein.	Os05g0542900-01	219.66	_AISCGPGHGISIGGLGEN(de)R_	0.13041	3	618.972	1
Q6AT83	321	N	Glycoside hydrolase, family 20 protein.	Os05g0415700-01	198.04	_FVHLGGDEVN(de)TSCWTSTPR_	3.9148	3	722.665	1
A3ACB2	78	N	Nonaspanin (TM9SF) family protein.	Os02g0797700-01	213.63	_M(ox)HAN(de)DSDLFLCR_	0.22111	3	499.883	1
Q7XQ88	571	N	Similar to Itm1 protein.	Os04g0675500-03	142.35	_TVIVDNNTWN(de)NTHIATVGR_	-3.1777	3	710.027	0.814408
Q67WU6	364	N	Similar to Acid phosphatase precursor.	Os06g0643900-01	121.24	_ISNINYN(de)ITSGNR_	2.2734	2	734.867	0.99925
Q7XHN3	144	N	Similar to Alpha-L-fucosidase 2.	Os07g0586200-02	101.38	_VN(de)GTWVVAGK_	-0.04652	2	517.282	1
Q6YXZ6	133	N	Glycoside hydrolase, family 17 protein.	Os02g0139300-02	138.49	_YVAVGNEPFLETYN(de)GSFLQTTFPAIR_	-0.45614	3	979.823	1
A3AMQ8	63	N	Six-bladed beta-propeller, TolB-like domain containing protein.	Os03g0750700-01	149.86	_WVYFAHSSPN(de)WTAELCGHK_	0.12578	4	574.015	1
Q69U53	182	N	PLC-like phosphodiesterase, TIM beta/alpha-barrel domain domain containing protein.	Os08g0103500-02	47.706	_VFN(de)ASGLM(ox)K_	1.14	2	493.249	1
Q53Q73	404	N	Similar to Purple acid phosphatase.	Os12g0151000-01	226.19	_LEVVN(de)ATHALWTWHR_	1.3435	3	612.653	1
Q9AUW1	98	N	Cupredoxin domain containing protein.	Os03g0758500-01	84.882	_TYAFELN(de)ETK_	-1.0281	2	609.792	1
Q9LX04	432	N	Similar to Pectinesterase-like protein.	Os06g0104300-01	77.662	_TSVIN(de)STYK_	1.1878	2	508.263	1
Q9AUQ7	167	N	Similar to Atypical receptor-like kinase MARK.	Os03g0223000-02	119.38	_LAIGGNDLSGSIPPALGN(de)LTR_	-0.34872	2	1020.05	1
Q5U1S9	55	N	Haem peroxidase family protein.	Os01g0327100-01	160.81	_QAVTNAFAN(de)DSGIAAGLIR_	1.8248	3	631.33	1
Q7XCY0	298	N	Peptidase S28 family protein.	Os10g0511400-01	275.17	_KN(de)GTDLVETFAR_	2.9374	2	677.348	1
Q9LDL0	183	N	Similar to Cationic peroxidase isozyme 40K precursor.	Os01g0270300-02	86.8	_GLN(de)LTDLVALSGAHTIGK_	4.1206	2	891.996	1
Q10BR1	232	N	Protein of unknown function DUF642 domain containing protein.	Os03g0807700-01	90.718	_NGCHGSMLVEAFAGN(de)VTQK_	-0.51401	3	674.98	1
B9FLE8	336	N	Similar to polygalacturonase.	Os05g0542800-03	198.04	_NVN(de)LTM(ox)VGGGAASAFCHR_	3.1046	3	627.626	0.999726
Q9XIY6	256	N	Similar to Lanatoside 15'-O-acetylesterase precursor.	Os06g0160200-01	241.38	_TYNSAVTYYNELLN(de)NSLAEVR_	-1.0814	3	813.064	0.976035
Q9LDX7	81	N	SOUL haem-binding protein domain containing protein.	Os01g0235300-02	153.39	_LFQYLMGANLN(de)SSR_	-1.3911	2	808.903	0.972931
A3A4F6	36	N	Protein kinase, core domain containing protein.	Os02g0210700-01	113.93	_LDLSN(de)NSFHGR_	-2.8539	3	421.539	0.988212
P0C1U4	218	N	Similar to Endo-1,4-beta-glucanase (EC 3.2.1.4).	Os03g0329500-01	102.4	_TFN(de)STADTIDR_	1.247	2	622.288	1
Q9LX04	446	N	Similar to Pectinesterase-like protein.	Os06g0104300-01	168.76	_NFLEIVFQNN(de)DTK_	1.894	2	792.893	0.83704
Q6AVR6	564	N	Six-bladed beta-propeller, TolB-like domain containing protein.	Os03g0840200-02	164.74	_HAPGSGSFAIYMVHPN(de)GTGLR_	3.857	3	724.69	1
Q53P98	99	N	Similar to predicted protein.	Os11g0433200-02	185.33	_TFAVLANPLDCCSN(de)STSK_	3.6004	2	994.453	1
Q8H822	299	N	Glycoside hydrolase, family 17 protein.	Os03g0221500-03	127.7	_HVMN(de)TTGTPK_	1.2292	2	544.768	1
Q6YXX5	327	N	Leucine-rich repeat, plant specific containing protein.	Os02g0138000-00	140.14	_N(de)FTYTDNFITSR_	1.6083	2	741.343	1
Q8LJK2	432	N	Similar to Pectin methylesterase-like protein.	Os01g0880300-02	131.35	_GCVVN(de)GSDDYMALYR_	1.5193	2	861.871	1
Q6YY47	95	N	PLC-like phosphodiesterase, TIM beta/alpha-barrel domain domain containing protein.	Os02g0588500-02	148.48	_MDN(de)CTNIANVYPK_	-4.0082	2	771.844	1
B9FNC6	775	N	Protein of unknown function DUF1620 domain containing protein.	Os05g0230600-01	108.71	_HN(de)LSAPTTSYTRPEVMVK_	-2.396	3	678.679	1
Q0D5N0	102	N	Protein of unknown function DUF538 family protein.	Os01g0913100-01	116.37	_GN(de)LSFGALR_	2.121	2	469.253	1
Q6AUL0	299	N	Peptidase A1 domain containing protein.	Os05g0403300-01	123.15	_VN(de)GHTVPVN(de)ATLLAIDK_	3.2302	3	589.324	1
Q0JCP6	131	N	Similar to OSIGBa0097P08.2 protein.	Os04g0458300-02	110.38	_GFSN(de)VTWTVK_	-3.1585	2	571.292	1
B9EX81	372	N	Glycoside hydrolase, family 27 protein.	Os01g0518500-02	219.01	_HLDN(de)DTLSIITNPTLLK_	-0.08765	3	637.682	1
Q5WA72	151	N	Thioredoxin domain 2 containing protein.	Os06g0163400-01	169.43	_GFPTVLLFVN(de)GTEHQFTGLHTK_	-2.1662	4	612.322	1
Q0DN33	72	N	Glycosyl transferase, family 8 domain containing protein.	Os03g0777600-01	75.764	_AVLPDSN(de)VTVASQK_	0.37721	2	716.382	1
Q5ZAM8	387	N	Similar to Lysosomal Pro-X carboxypeptidase.	Os01g0767100-01	66.27	_FN(de)YTSYEK_	0.28833	2	527.734	1
Q7F731	52	N	Similar to Nectarin 1 precursor (EC 1.15.1.1) (Superoxide dismutase [Mn]).	Os01g0284500-01	99.927	_AN(de)VTADDFFFAGLK_	3.2946	2	759.872	1
Q9AUW1	39	N	Cupredoxin domain containing protein.	Os03g0758500-01	116.43	_PNTN(de)YSDWPAQHGPFYK_	0.13254	3	675.639	0.970753
Q7XSU2	227	N	Similar to Peroxidase (EC 1.11.1.7).	Os04g0689000-01	67.981	_LALN(de)CTK_	0.42927	2	411.717	1
Q69WY2	593	N	Hypothetical conserved gene.	Os06g0613000-01	194.48	_LN(de)LTSAGDFLSVTK_	0.65773	2	734.893	1
Q8H822	174	N	Glycoside hydrolase, family 17 protein.	Os03g0221500-03	147.49	_ISTPHSSSIILDSFPPSQAFFN(de)R_	2.8123	3	851.095	1
Q8H3S1	218	N	FAS1 domain domain containing protein.	Os08g0321000-02	216.35	_NFAGLLASNADVYSNIN(de)ATK_	1.53	2	1043.52	0.967007
Q8H3S1	129	N	FAS1 domain domain containing protein.	Os08g0321000-02	128.58	_GDTASSSMFQESGSAPGTTGYVN(de)ITQHR_	0.83057	3	963.766	1
Q5QMT0	96	N	Similar to Beta-glucosidase.	Os01g0508000-01	277.1	_TPGEIANN(de)ATADVTVDEYHR_	-3.8506	3	726.006	0.998993
C7IZL4	152	N	Ribonuclease III domain containing protein.	Os03g0854400-01	112.58	_ALIGAVAVDAN(de)STHAAEEVFWK_	1.5907	3	768.058	1
Q6ZBZ8	45	N	Conserved hypothetical protein.	Os08g0459300-02	169.92	_NNPADQLVALINSN(de)R_	-0.75358	3	547.953	0.980506
B9FWE4	25	N	Similar to Calreticulin (Fragment).	Os07g0246200-02	188.58	_KDENMAGEWN(de)HTSGK_	2.3042	3	569.582	1
A3BUS0	226	N	Similar to aminoacylase-1.	Os08g0511900-01	86.472	_N(de)LTFEFK_	0.94467	2	451.231	1
Q0J0Q3	69	N	Similar to Beta-1,3-glucanase (Fragment).	Os09g0502200-01	120.45	_IYDAN(de)SSVLR_	-1.1531	2	570.793	1
B9EZC1	274	N	Similar to Alpha-xylosidase precursor (Fragment).	Os01g0130400-01	148.89	_N(de)LSVVEGVVEGYR_	0.67627	3	475.249	1
Q0DJC5	300	N	Similar to Ribophorin I (Fragment).	Os05g0301500-01	206.81	_DEIGN(de)ISTSHLWSDSK_	2.5759	2	896.418	1
H2KW82	282	N	Similar to Alpha-mannosidase.	Os11g0525600-02	130.01	_VDDFVAAAIAQAN(de)ITR_	2.788	3	559.961	1
Q5ZAM8	416	N	Similar to Lysosomal Pro-X carboxypeptidase.	Os01g0767100-01	137.61	_PQWITTEFGGHN(de)ISLVLER_	-0.042346	3	734.048	1
B9FUN6	208	N	Similar to Nucleoid DNA-binding-like protein.	Os07g0658600-00	105.52	_SLN(de)FSGTLR_	0.62596	2	499.264	1
Q7XUQ5	112	N	Similar to H0510A06.2 protein.	Os04g0481200-01	145.91	_LN(de)LTESLAAIR_	1.2403	2	602.345	1
Q10CF7	209	N	Protein of unknown function DUF1692 domain containing protein.	Os03g0784400-01	224.57	_IFDGSSHVN(de)VSHIIHDLSFGPK_	4.2197	3	803.741	1
Q67VZ0	110	N	Similar to Dehydration stress-induced protein.	Os06g0221300-01	83.36	_GPCLPAAPCWMN(de)LTSDGAGAHHGWYCNYVEVTATGPHR_	2.6361	5	843.574	0.999991
Q5Z7J2	165	N	Similar to Peroxidase P7 (EC 1.11.1.7) (TP7).	Os06g0547400-01	67.913	_TASQSAAN(de)SN(de)LPGPGSSLATLISM(ox)FGNQGLSAR_	2.5247	3	1076.53	0.913639
B9EZC1	160	N	Similar to Alpha-xylosidase precursor (Fragment).	Os01g0130400-01	103.76	_EALFN(de)TSCGALVFK_	-2.0109	2	780.387	1
H2KW82	735	N	Similar to Alpha-mannosidase.	Os11g0525600-02	181.67	_ELSTEVVTNMATN(de)K_	0.95679	2	770.376	0.999586
B9F4T3	203	N	Glutelin precursor.	Os02g0249900-01	64.685	_AQQQQVYGSSIEQHSGQN(de)IFSGFGVEM(ox)LSEALGIN(de)AVAAK_	1.4848	3	1406.01	1
B9F4T3	220	N	Glutelin precursor.	Os02g0249900-01	64.685	_AQQQQVYGSSIEQHSGQN(de)IFSGFGVEM(ox)LSEALGIN(de)AVAAK_	1.4848	3	1406.01	1
Q339K4	150	N	Similar to Vacuolar sorting receptor 4 precursor (AtVSR4) (Epidermal growth factor receptor-like protein 2b) (AtELP2b) (BP80-like protein a) (AtBP80a).	Os10g0346600-00	110.55	_YIQN(de)ITIPSALIDK_	-2.9233	2	796.445	1
Q7F5L2	219	N	Similar to 260 kDa major acidic fibroblast growth factor-stimulated phosphoprotein (Fragment).	Os01g0196600-01	166.11	_HYN(de)GSVPFEER_	-1.3092	3	446.538	1
Q653H4	87	N	Bifunctional inhibitor/plant lipid transfer protein/seed storage domain containing protein.	Os06g0686400-02	116.55	_AFNIN(de)ISDALR_	0.38615	2	618.827	1
B9EZX4	673	N	Similar to predicted protein.	Os02g0469200-02	102.73	_AAAVPLLLVN(de)GTYK_	-0.84425	3	478.281	1
Q0DUA3	304	N	Similar to Cupin family protein, expressed.	Os03g0197300-01	120.32	_GSNIGMFM(ox)VN(de)LTTGAM(ox)MGPHWNPR_	-0.61946	3	885.4	0.999996
B9FDT1	307	N	Similar to Ribophorin I (Fragment).	Os04g0693000-01	152.47	_DEIGN(de)ISSSHLR_	0.92733	3	444.221	1
B9GCX2	581	N	Similar to Relative to SR12 protein (Fragment).	Os12g0429200-01	103.04	_VN(de)ISDADVAFWSSK_	-0.44108	2	771.372	1
Q6YZA9	79	N	Germin-like protein 8-2, Disease resistance	Os08g0189100-01	282.75	_VGSN(de)VTLVNVLQLPGLNTLGISIAR_	2.2113	2	1276.24	1
B7EMZ8	155	N	Similar to serologically defined breast cancer antigen NY-BR-84.	Os05g0490200-02	142.79	_GFYESNINVPELSALEHGFN(de)ITHK_	0.18551	4	680.587	1
Q53ML9	171	N	Similar to Transmembrane protein TM9SF3 (Fragment).	Os11g0181100-01	143.97	_IIHVN(de)LTQESPK_	-0.26886	2	691.382	1
Q75K55	95	N	Pollen Ole e 1 allergen and extensin domain containing protein.	Os05g0531200-02	135.99	_VLN(de)MTSTATDK_	-0.030489	2	592.292	1
Q67IX6	315	N	Thioredoxin domain domain containing protein.	Os02g0100100-01	125.84	_QILLFVVAN(de)ESSK_	-3.1385	2	725.906	1
Q653V7	467	N	Similar to High pI alpha-glucosidase.	Os06g0675700-01	91.906	_IN(de)NSGVR_	1.1139	2	381.703	0.999924
Q5Z7J2	220	N	Similar to Peroxidase P7 (EC 1.11.1.7) (TP7).	Os06g0547400-01	123.75	_NIN(de)ASFASLR_	1.5696	2	548.288	0.999985
A3CEZ9	380	N	Similar to Purple acid phosphatase.	Os12g0151000-01	141.65	_LEVVN(de)ATHALWTWR_	-2.4034	3	566.966	1
Q10BR1	23	N	Protein of unknown function DUF642 domain containing protein.	Os03g0807700-01	229.89	_ASASQN(de)VSVRPGALYALTFAATR_	-0.92993	3	785.416	1
Q9AUQ7	95	N	Similar to Atypical receptor-like kinase MARK.	Os03g0223000-02	171.29	_VPEGTLGN(de)LTALHTLSLR_	-0.65523	3	632.354	1
Q0DKX3	430	N	Similar to Aspartic protease precursor.	Os05g0137400-01	121.68	_M(ox)PNLAFTIAN(de)K_	-0.71181	2	619.82	1
H2KW82	535	N	Similar to Alpha-mannosidase.	Os11g0525600-02	140.46	_EVESQLLPIAN(de)ASLYM(ox)R_	2.9966	3	651.668	1
B9FUS5	268	N	Similar to Xylose isomerase (EC 5.3.1.5).	Os07g0669100-01	125.73	_KIGFN(de)GTLLIEPK_	0.16019	3	478.281	1
Q67IX6	185	N	Thioredoxin domain domain containing protein.	Os02g0100100-01	106.6	_LAPGVQN(de)ITTVDEAEK_	-2.0184	2	844.435	1
Q7XTY1	126	N	FAS1 domain domain containing protein.	Os04g0574200-01	212.66	_LHSLSDGSELTTTLYQTTGDASGNM(ox)GHVN(de)ITNLR_	1.3799	4	906.435	0.992606
A3AU20	276	N	Similar to H0823A09.7 protein.	Os04g0434400-01	88.101	_AGEAASN(de)LSDIAR_	-1.6671	2	639.315	1
Q10BR1	208	N	Protein of unknown function DUF642 domain containing protein.	Os03g0807700-01	77.185	_AYN(de)LSFVVGDAK_	-1.5892	2	643.829	1
Q9AX68	44	N	Protein of unknown function DUF642 domain containing protein.	Os01g0611000-01	158.85	_SDLVN(de)GTVVR_	1.9121	2	531.787	1
Q943L0	160	N	Thaumatin, pathogenesis-related family protein.	Os01g0839900-01	216.15	_N(de)LTETCPSELQLR_	2.4324	2	782.382	1
Q9AX68	330	N	Protein of unknown function DUF642 domain containing protein.	Os01g0611000-01	93.096	_AVLEFAAIAN(de)R_	-1.7726	2	589.327	1
B9EWL3	140	N	Similar to Peroxidase 12 precursor (EC 1.11.1.7) (Atperox P12) (PRXR6) (ATP4a).	Os01g0962700-01	152.38	_RDPAMN(de)ATFAGR_	-3.172	3	437.212	1
A3A1C2	384	N	Similar to Xylanase inhibitor precursor (Xylanase inhibitor TAXI-I).	Os01g0937100-01	143.81	_LPFYTSCSNFN(de)FTK_	-2.2554	2	864.895	0.985883
Q0JKM8	265	N	Similar to Aspartic proteinase oryzasin 1 precursor (EC 3.4.23.-).	Os01g0663400-01	86.344	_GN(de)HTYVPVTR_	-1.7534	2	573.793	1
Q6ZIX4	72	N	13 kDa prolamin precursor.	Os07g0206500-00	200.52	_QQHSIVATPFWQPATFQLIN(de)N(de)QVM(ox)QQQCCQQLR_	0.34208	3	1350.64	1
Q6ZIX4	73	N	13 kDa prolamin precursor.	Os07g0206500-00	200.52	_QQHSIVATPFWQPATFQLIN(de)N(de)QVM(ox)QQQCCQQLR_	0.34208	3	1350.64	1
Q6H661	51	N	Similar to C13 endopeptidase NP1 (Fragment).	Os02g0644000-01	65.535	_NFYAVLLGN(de)K_	0.12595	2	571.311	1
Q42456	252	N	Aspartic proteinase oryzasin 1 precursor (EC 3.4.23.-).	Os05g0567100-02	127.83	_GN(de)HTYVPVSQK_	1.0318	2	616.811	1
Q10LT1	400	N	11-S plant seed storage protein family protein.	Os03g0336100-01	254.31	_NAYGSSVAVDKHDYEPLGHSDIGVYLVN(de)LTAGSMMAPHVNPR_	2.9412	4	1122.04	1
Q75GX9	362	N	Globulin 1 (Fragment).	Os03g0663800-01	123.4	_VAVVN(de)ITAGSM(ox)N(de)APFYN(de)TR_	2.7771	3	683.999	1
Q75GX9	357	N	Globulin 1 (Fragment).	Os03g0663800-01	123.4	_VAVVN(de)ITAGSM(ox)N(de)APFYN(de)TR_	2.7771	3	683.999	1
Q0DUA3	438	N	Similar to Cupin family protein, expressed.	Os03g0197300-01	134.49	_SLGQDN(de)STNVGR_	-1.8574	2	625.797	0.999932
Q852L2	297	N	RmlC-like jelly roll fold domain containing protein.	Os03g0793700-01	260.75	_LDLQIGLAN(de)ITR_	0.73701	2	665.385	1
Q75GX9	350	N	Globulin 1 (Fragment).	Os03g0663800-01	190.8	_VAVVN(de)ITAGSMN(de)APFYNTR_	0.46766	2	1015	1

## Sheet: Exp.3
Protein accession	Position	Amino acid	Protein names	Gene names	Score	Modified sequence	Mass error [ppm]	Charge	m/z	Localization probability
Q75G49	34	N	Protein of unknown function DUF538 domain containing protein.	Os05g0221200-02	63.415	_N(de)ATLSEILLR_	2.1982	2	566.827	1
Q5SMV5	170	N	Similar to Serine carboxypeptidase II-2 precursor (EC 3.4.16.6) (CP-MII.2) (Fragment).	Os06g0186400-01	79.492	_TAN(de)DSLTFLTK_	2.81	2	607.313	1
A3BED7	110	N	Protein of unknown function DUF284, transmembrane eukaryotic family protein.	Os06g0665000-02	83.182	_LAYIQNPN(de)ISK_	3.8172	2	632.345	0.865744
Q7F1B4	156	N	Similar to C13 endopeptidase NP1 precursor.	Os01g0559600-01	61.56	_NLFAVLLGN(de)K_	-1.301	2	546.321	0.999997
Q10LT1	434	N	11-S plant seed storage protein family protein.	Os03g0336100-01	86.557	_ATEYGVVLSGTGCIEVVFPN(de)GSK_	-2.3676	3	796.394	1
Q7XZX3	106	N	Protein kinase, core domain containing protein.	Os03g0773300-01	86.016	_ELTALEVFN(de)ASGFPLPGR_	1.4735	2	961.001	1
B9FCR2	162	N	Glycosyl transferase, family 8 protein.	Os04g0636100-01	76.82	_VEDFTWLN(de)SSYVPVLK_	3.1276	2	950.485	1
B9G3U3	335	N	Pectin lyase fold/virulence factor domain containing protein.	Os09g0439400-01	66.977	_AVPIIEN(de)ISYSSIHGHGVR_	4.1477	4	513.774	1
Q10PW1	104	N	Glycoside hydrolase, family 20 protein.	Os03g0219400-01	96.756	_HAPLVPPAN(de)YTLSR_	1.2081	3	513.612	1
B9FPD5	345	N	Similar to Phytochelatin synthetase-like protein 2.	Os05g0386800-02	77.062	_IN(de)DTAMFWGVK_	1.7763	2	642.813	1
Q0JBX3	206	N	Leucine-rich repeat, plant specific containing protein.	Os04g0505200-02	82.426	_N(de)ATFVDIR_	-0.87541	2	469.745	1
B9ET88	187	N	Similar to Exo-beta-glucanase.	Os01g0771900-01	74.485	_VVQQMTDIILGLQGDIPIN(de)HTK_	0.16716	4	609.832	1
A3A4F6	193	N	Protein kinase, core domain containing protein.	Os02g0210700-01	196.95	_ALFN(de)TSSLTAIYLDR_	-0.51055	2	844.443	1
A2ZQH8	565	N	Similar to Peptide-N4-(N-acetyl-beta-glucosaminyl)asparagine amidase A (EC 3.5.1.52) (PNGase A) (Glycopeptide N-glycosidase) (N-glycanase) [Contains: Peptide-N4-(N-acetyl-beta-glucosaminyl)asparagine amidase A light chain (PNGase A small chain) (PNGase A subunit B); Peptide-N4- (N-acetyl-beta-glucosaminyl)asparagine amidase A heavy chain (PNGase A large chain) (PNGase A subunit A)].	Os01g0207200-01	78.078	_N(de)YTVLSDHSGDSCTK_	-1.2477	3	562.91	1
Q5VP33	252	N	Lipase, GDSL domain containing protein.	Os06g0148200-01	52.247	_MN(de)VTVDSLSK_	-1.0234	2	548.776	1
Q8H3S1	190	N	FAS1 domain domain containing protein.	Os08g0321000-02	43.684	_PLSSPEAEAPVAPPAPVN(de)LTELLSK_	0.76522	3	844.123	1
Q53P98	99	N	Similar to predicted protein.	Os11g0433200-02	185.33	_TFAVLANPLDCCSN(de)STSK_	3.6004	2	994.453	1
Q6I5I5	363	N	Leucine-rich repeat, plant specific containing protein.	Os05g0530701-01	61.582	_MYHLN(de)LSK_	0.66777	2	504.757	1
Q7XMP5	537	N	Similar to Alpha-N-acetylglucosaminidase.	Os04g0650900-01	58.32	_ILYQTLYN(de)CTDGK_	3.1361	2	796.382	1
B7EQI1	207	N	Similar to Lipase homolog (Fragment).	Os01g0329900-01	110.61	_YDLIAN(de)R_	1.5377	2	434.226	1
B9FUE5	492	N	Heat shock protein DnaJ, N-terminal domain containing protein.	Os07g0632600-01	71.501	_N(de)ATFEALK_	2.2655	2	448.734	1
A3ADQ4	285	N	FAS1 domain domain containing protein.	Os03g0128000-01	66.27	_YN(de)ITVDTR_	-0.58888	2	492.748	1
Q84TX6	260	N	Histidine acid phosphatase family protein.	Os03g0818100-01	67.897	_YHLN(de)FTPK_	0.3384	2	511.763	1
A3B7R6	249	N	Quinonprotein alcohol dehydrogenase-like domain containing protein.	Os06g0115200-01	66.289	_ETPCEGLAEALN(de)GSLPK_	0.028251	3	596.957	1
Q6ZDX2	339	N	Similar to Pectin methylesterase isoform alpha (EC 3.1.1.11) (Fragment).	Os07g0675100-01	110.53	_NVVDN(de)STTFR_	2.5848	2	578.28	1
B9F866	222	N	Similar to Leucine Rich Repeat family protein, expressed.	Os03g0320800-02	85.813	_NMLSGN(de)LSVIR_	-2.2086	2	603.823	1
Q10PW1	397	N	Glycoside hydrolase, family 20 protein.	Os03g0219400-01	53.751	_PFVAQELN(de)R_	2.6404	2	538.785	1
B9FRY7	296	N	Similar to Pectin methylesterase 8 (Fragment).	Os06g0193200-01	46.873	_TVGEAVAAAPN(de)NSAAR_	3.0525	2	751.378	0.750296
Q10MI6	127	N	Six-bladed beta-propeller, TolB-like domain containing protein.	Os03g0307400-01	81.297	_N(de)ATFFQR_	0.51916	2	443.719	1
Q7XVG3	402	N	Similar to Purple acid phosphatase.	Os04g0410600-01	62.466	_LSVVN(de)ATAAR_	0.55596	2	502.785	1
Q7X6C9	532	N	Similar to OSIGBa0113E10.14 protein.	Os04g0652500-00	129.34	_PGATFSLESLN(de)K_	-0.95719	2	633.827	1
A3AD02	200	N	Similar to H0212B02.5 protein.	Os04g0649700-05	69.628	_LLN(de)VSANR_	3.6731	2	445.253	0.999853
Q654R7	92	N	Haem peroxidase, plant/fungal/bacterial family protein.	Os01g0326300-01	131.17	_VN(de)ATMNALVTR_	4.3833	2	596.816	1
A3BEN3	316	N	Similar to Pollen-specific protein NTP303 precursor.	Os06g0678800-01	116.73	_WN(de)LTASGPR_	0.5249	2	502.756	1
A3BYM2	92	N	Serine/threonine protein kinase domain containing protein.	Os09g0400500-01	113.69	_VPTGTVGN(de)LTALR_	1.3471	2	651.369	1
A3BCV9	202	N	Cupredoxin domain containing protein.	Os06g0567200-01	71.98	_GQFN(de)CSLAAAHTPGAK_	0.46452	3	544.928	1
A3B9Q8	131	N	Similar to Phi-1 protein.	Os06g0219900-01	107.17	_SLSLDN(de)VTALTR_	-0.93081	2	646.851	1
Q6K8B0	51	N	Similar to Pectinesterase (EC 3.1.1.11) (Fragment).	Os02g0288100-01	50.484	_IALN(de)ATAVHVGK_	-0.71496	3	399.568	1
Q67UR5	67	N	Phospholipase D/Transphosphatidylase domain containing protein.	Os06g0649900-01	84.208	_VPGVLSTADVLQWLSGN(de)ATK_	-1.1399	3	687.037	1
Q7XUH4	243	N	Protein kinase, core domain containing protein.	Os04g0576900-01	75.533	_LTGAIPAAAFGGVGN(de)SSLR_	-0.39028	2	881.473	1
Q7XR26	532	N	PLC-like phosphodiesterase, TIM beta/alpha-barrel domain domain containing protein.	Os04g0472300-01	77.644	_VMIQSSN(de)SSVLVK_	-1.0111	2	697.876	1
B9EYC9	274	N	Lipase, class 3 family protein.	Os01g0651800-01	88.021	_AFDSTSN(de)LSLLR_	-1.6601	2	663.843	1
Q6ZEZ7	65	N	Leucine-rich repeat, plant specific containing protein.	Os07g0176500-01	119.96	_N(de)LTGGWCGPDVCR_	2.0506	2	747.821	1
Q5U1S9	86	N	Haem peroxidase family protein.	Os01g0327100-01	105.9	_GCDASVLLTSPN(de)NTAER_	2.781	2	904.422	0.828926
A3AAV5	304	N	Similar to Alpha galactosyltransferase (Fragment).	Os02g0723200-01	66.799	_LGN(de)ITER_	-1.2871	2	403.219	1
A3A421	121	N	Protein kinase-like domain containing protein.	Os06g0625200-00	76.073	_GLVAGDN(de)LTVPLR_	-1.3123	2	664.377	1
A3AY29	128	N	Serine/threonine protein kinase-related domain containing protein.	Os04g0649700-02	114.99	_LVLESSGLN(de)GTFAPATLSR_	1.4183	3	646.014	1
B7ETP3	404	N	Peptidase S8, subtilisin-related domain containing protein.	Os06g0700000-01	67.997	_DLIDYYN(de)SSTIR_	-1.8532	2	731.851	1
Q0DFJ3	334	N	Pectin lyase fold/virulence factor domain containing protein.	Os05g0587000-01	57.434	_N(de)ITVSEVTLNGAR_	-1.4335	2	688.867	0.999998
A3BKR4	155	N	Serine/threonine protein kinase-related domain containing protein.	Os07g0540100-01	133.91	_AVTGLLN(de)ATAR_	1.146	2	545.311	1
Q69QY7	231	N	Similar to H0306F03.12 protein.	Os02g0799300-01	85.522	_LN(de)SSATELATR_	2.7096	2	583.301	1
Q75IZ5	407	N	Glycosyl transferase, family 8 protein.	Os03g0413400-01	85.973	_YLN(de)FSHPIISSK_	0.2995	3	470.25	1
B7ETP3	294	N	Peptidase S8, subtilisin-related domain containing protein.	Os06g0700000-01	123.1	_LLPGLGVSPATHEN(de)K_	3.5362	3	512.615	1
Q5N8X6	533	N	Similar to cDNA clone:J033105C09, full insert sequence.	Os01g0875500-02	169.89	_SN(de)FSVEMPVNLR_	2.0232	2	698.345	1
A3AQF6	684	N	Similar to Subtilase.	Os01g0795200-01	91.812	_IDVEPPTLVFN(de)ATK_	1.3749	2	773.916	1
Q5U1S9	136	N	Haem peroxidase family protein.	Os01g0327100-01	94.281	_DSVN(de)LTGGVSYQVPSGR_	2.037	2	869.928	1
Q84MV9	338	N	Metallophosphoesterase domain containing protein.	Os03g0397300-01	99.407	_LPAN(de)STDIEHEVLTNLCFLPK_	-0.54666	3	805.41	1
Q10BR1	139	N	Protein of unknown function DUF642 domain containing protein.	Os03g0807700-01	72.29	_N(de)STVGVLLPPK_	-0.089956	2	564.331	1
A3A3M9	206	N	Protein of unknown function DUF284, transmembrane eukaryotic family protein.	Os02g0173800-01	78.342	_NFQN(de)GSLIGGK_	3.7477	2	569.293	0.999999
Q7XS37	738	N	Protein kinase, core domain containing protein.	Os04g0618700-01	105.9	_NAFAGAIPPALAN(de)LTALR_	-0.35781	2	892.501	1
Q6AUR5	500	N	Similar to auxin-independent growth promoter protein.	Os05g0132500-02	76.073	_TISALFEN(de)VSDHR_	0.26164	3	497.916	1
B9FM05	220	N	Leucine-rich repeat, N-terminal domain containing protein.	Os05g0104700-01	159.34	_AGQQAFLTLSHNN(de)LSGR_	-1.3767	3	606.311	0.850332
Q0DHK7	313	N	Similar to Fasciclin-like protein FLA22.	Os05g0459700-01	103.91	_FTLN(de)ITR_	-0.92873	2	434.245	1
A3B7R6	324	N	Quinonprotein alcohol dehydrogenase-like domain containing protein.	Os06g0115200-01	146.36	_ILVYN(de)TSTQYYGR_	-1.2843	2	790.896	1
Q9AUQ7	167	N	Similar to Atypical receptor-like kinase MARK.	Os03g0223000-02	119.38	_LAIGGNDLSGSIPPALGN(de)LTR_	-0.34872	2	1020.05	1
Q656S9	22	N	Similar to predicted protein.	Os02g0221800-00	106.75	_AQHN(de)ESSGEVNSLGFPWWK_	1.3467	3	726.004	1
B9FUC1	502	N	Protein kinase, core domain containing protein.	Os07g0626500-01	85.493	_IFN(de)VSYNDLQGTVPK_	0.44985	2	849.435	0.999997
Q0IWV7	620	N	Thioredoxin fold domain containing protein.	Os10g0485100-01	101.39	_YPTLLFFPAEN(de)K_	0.78542	2	721.876	1
Q8LI99	133	N	Allergen V5/Tpx-1 related family protein.	Os07g0645000-01	87.641	_SQYNQYLN(de)DTK_	-2.5013	2	688.814	0.999996
Q10P01	9	N	Pyridoxal phosphate-dependent transferase, major region, subdomain 1 domain containing protein.	Os03g0252800-01	103.04	_(ac)MDMALPIVN(de)ATAAVLAR_	-2.3864	2	901.475	1
Q0D9G9	452	N	Similar to Heat shock protein 90.	Os06g0716700-02	115.06	_GLVDSDTLPLN(de)VSR_	3.0229	2	744.893	1
Q5N8X6	528	N	Similar to cDNA clone:J033105C09, full insert sequence.	Os01g0875500-02	121.46	_GHAVQAFLNNELIGSAYGN(de)GSK_	3.6599	3	750.706	1
Q6K671	260	N	Similar to serine carboxypeptidase K10B2.2.	Os02g0794500-04	66.267	_AMHAN(de)ITGIPYR_	-0.35324	3	449.564	1
Q8GT94	77	N	Leucine-rich repeat, N-terminal domain containing protein.	Os01g0809300-01	76.301	_LDLGNLN(de)LSGHLVPELGK_	0.59669	3	631.351	0.942276
Q0JDC5	189	N	Cell-wall invertase, Carbon partitioning during early grain filling	Os04g0413500-01	105.38	_EWVKPGHNPVIVPEGGIN(de)ATQFR_	-0.045883	4	637.835	1
Q94DM2	246	N	Similar to Peroxidase BP 1 precursor.	Os01g0963000-04	108.96	_VTCPVLNTN(de)DTTVNDIR_	-1.6842	2	967.972	0.962609
Q9LDL0	183	N	Similar to Cationic peroxidase isozyme 40K precursor.	Os01g0270300-02	86.8	_GLN(de)LTDLVALSGAHTIGK_	4.1206	2	891.996	1
Q5Z6I0	143	N	Putative uncharacterized protein OSJNBa0055N24.41		56.026	_PLLCVN(de)R_	3.3763	2	437.739	1
B9GB32	305	N	Conserved hypothetical protein.	Os11g0544100-00	101.46	_ALN(de)QSFDLK_	1.0566	2	519.771	1
Q0DMU8	43	N	Beta-1,3-glucanase-like protein.	Os03g0792800-01	131.67	_YVAVGNEPFLAAYN(de)GTFDK_	-0.14179	2	1040	1
Q6K4J4	182	N	Similar to Peroxidase 17 precursor (EC 1.11.1.7) (Atperox P17) (ATP25a).	Os09g0471100-01	74.301	_AN(de)ATTLIK_	0.74543	2	417.744	1
A3A1C2	384	N	Similar to Xylanase inhibitor precursor (Xylanase inhibitor TAXI-I).	Os01g0937100-01	143.81	_LPFYTSCSNFN(de)FTK_	-2.2554	2	864.895	0.985883
B9EUB6	817	N	SAC3/GANP family protein.	Os01g0836400-02	52.591	_FEPN(de)LYVER_	2.0454	2	585.29	1
Q10P89	476	N	Similar to SBT2 protein (Subtilisin-like protease).	Os03g0242900-01	92.38	_AYAAN(de)TTNPTATINFK_	-3.4903	2	850.922	0.998365
Q8RVF1	109	N	Conserved hypothetical protein.	Os01g0555300-01	74.853	_ALLFPGAIASN(de)LTK_	-1.8717	2	709.911	1
Q0JL46	675	N	Neutral/alkaline nonlysosomal ceramidase family protein.	Os01g0624000-02	119.96	_FGDVNSDVPGN(de)STFNK_	1.2163	2	850.886	0.999947
A3BW90	193	N	Similar to Elicitor-inducible LRR receptor-like protein EILP.	Os09g0131200-01	91.313	_LSGPIPVLLAN(de)R_	-0.19923	2	626.879	1
Q7XS37	519	N	Protein kinase, core domain containing protein.	Os04g0618700-01	113.51	_FAGHVPASISN(de)MSSLQLLDLGHNR_	-1.3379	4	642.578	1
Q0D9Q0	180	N	Leucine-rich repeat, plant specific containing protein.	Os06g0704500-01	140.91	_N(de)FTYEDNFFSSR_	1.6974	2	765.325	1
Q6ER51	214	N	Similar to Peroxidase 2 (Fragment).	Os02g0240100-01	118.19	_VYN(de)DTNIDPAFAALR_	-2.4792	2	841.917	0.99999
Q6I5I5	344	N	Leucine-rich repeat, plant specific containing protein.	Os05g0530701-01	176.04	_LASLTTLSLENNN(de)LTGR_	-2.8722	2	910.486	0.831573
B9FX74	255	N	Similar to Cysteine protease (Fragment).	Os07g0480900-01	105.06	_VAN(de)FTVVAPPGGNDGDGDAQMR_	3.9388	2	1096	1
A3A1C2	140	N	Similar to Xylanase inhibitor precursor (Xylanase inhibitor TAXI-I).	Os01g0937100-01	137.45	_FIAN(de)TTDGKNPLIQVSVK_	3.2058	3	650.026	0.999998
Q0IV51	72	N	Saposin-like domain containing protein.	Os11g0112800-01	166.27	_HSSLCSACEN(de)ITSEAVNFLSEK_	0.61869	3	829.374	1
Q0IQP9	290	N	Similar to Leucine Rich Repeat family protein, expressed.	Os11g0107700-01	93.649	_LN(de)GTIPDR_	4.1653	2	444.737	1
Q9AUW1	39	N	Cupredoxin domain containing protein.	Os03g0758500-01	116.43	_PNTN(de)YSDWPAQHGPFYK_	0.13254	3	675.639	0.970753
Q6Z8K1	217	N	Peptidase A1 domain containing protein.	Os02g0751100-01	111.64	_EGHAPVN(de)ASVIIGCGK_	-1.4033	3	537.94	1
B9G551	1225	N	Conserved hypothetical protein.	Os09g0565500-01	157.11	_NYPWFSN(de)GSSNAFINHVIGR_	0.023713	3	761.699	0.999994
Q6AT83	321	N	Glycoside hydrolase, family 20 protein.	Os05g0415700-01	198.04	_FVHLGGDEVN(de)TSCWTSTPR_	3.9148	3	722.665	1
A2ZVM8	28	N	Armadillo-like helical domain containing protein.	Os09g0512700-01	187.37	_IAIADLNN(de)SSISLEDR_	1.1881	2	867.444	0.974108
Q8LJK2	229	N	Similar to Pectin methylesterase-like protein.	Os01g0880300-02	56.514	_GLPPN(de)VTVCGAGCHYK_	-0.30319	3	578.273	1
Q84JJ6	409	N	Similar to Phytase.	Os03g0848200-01	134.87	_VFN(de)YTLDPCGPVHISVGDGGNR_	0.20426	3	793.042	1
Q7X6F6	521	N	Similar to Alpha-L-arabinofuranosidase/beta-D-xylosidase isoenzyme ARA-I.	Os04g0640700-01	121.21	_TSLLLPGQQPQLVSAVAN(de)ASR_	-2.9611	3	718.399	1
A3A4F6	300	N	Protein kinase, core domain containing protein.	Os02g0210700-01	98.105	_YLELAN(de)NSLIGR_	4.4143	2	683.367	0.951566
A3AQT8	277	N	Protein kinase, catalytic domain domain containing protein.	Os11g0448000-00	58.274	_ISPALAN(de)LTR_	0.75033	2	529.808	1
Q69QY7	416	N	Similar to H0306F03.12 protein.	Os02g0799300-01	89.9	_GEVTLDN(de)ATR_	0.90748	2	539.767	1
Q84LM2	153	N	Seed-type vacuolar processing enzyme (VPE), Glutelin maturation	Os04g0537900-01	132.79	_DYTGHQVTTENFFAVLLGN(de)K_	1.1019	3	753.039	1
B9F4T3	182	N	Glutelin precursor.	Os02g0249900-01	141.48	_EFLLAGN(de)NNR_	2.2937	2	575.79	0.988392
A3AQT8	146	N	Protein kinase, catalytic domain domain containing protein.	Os11g0448000-00	71.251	_FTGPIPDLN(de)GTQLEAFNVR_	-2.935	2	1046.53	0.999886
Q10LT8	145	N	Similar to Vacuolar sorting receptor homolog (Fragment).	Os03g0335300-02	66.828	_SEPLITM(ox)DNPDDAGTEHLEN(de)ITIPSVLITK_	1.3253	3	1094.88	0.996974
Q2R8W8	328	N	Peptidase S10, serine carboxypeptidase family protein.	Os11g0213600-01	151.56	_YFYFNLPEVQQALHAN(de)R_	0.56029	3	705.018	1
B9F8I3	222	N	Similar to Alpha-N-acetylglucosaminidase.	Os04g0650900-01	101.64	_SFN(de)VTDR_	1.4001	2	421.2	1
Q7XJ12	116	N	Thioredoxin-like fold domain containing protein.	Os09g0542200-02	109.79	_LN(de)SSSTYPLLELFFK_	1.4499	2	881.463	1
Q0DKZ2	165	N	Haem peroxidase, plant/fungal/bacterial family protein.	Os05g0134400-01	85.518	_GHVHEYADN(de)GTLWDEDFSDALVK_	-1.7763	4	656.047	1
Q6ZI95	579	N	Nucleotide pyrophosphatase/phosphodiesterase, Negative effect on plant growth and starch accumulation	Os08g0531000-01	82.529	_LTAFN(de)HSSLLFEYK_	-0.86738	3	558.287	1
B9FM02	188	N	Polygalacturonase inhibiting protein, Inhibitor of fungal polygalacturonase, Sheath blight resistance	Os05g0104200-01	103.43	_LN(de)TTQQGGAYLR_	-1.0001	2	662.841	1
B9FW14	96	N	Bifunctional inhibitor/plant lipid transfer protein/seed storage domain containing protein.	Os07g0198300-01	84.249	_ALSLPQLCNAPAN(de)ISDCPR_	0.04833	3	700.675	0.999737
Q6ZBZ8	45	N	Conserved hypothetical protein.	Os08g0459300-02	169.92	_NNPADQLVALINSN(de)R_	-0.75358	3	547.953	0.980506
Q7XTY8	211	N	Similar to OSIGBa0147H17.8 protein.	Os04g0573300-00	135.38	_IFYNGYEASSGPIN(de)ETTELK_	1.4373	2	1118.53	1
Q10E34	213	N	Similar to Receptor-like protein kinase 2.	Os03g0773700-01	110.8	_IPPELGN(de)LTSLR_	0.58295	2	656.871	1
Q10E34	559	N	Similar to Receptor-like protein kinase 2.	Os03g0773700-01	129.63	_ILNYLN(de)LSR_	0.88265	2	554.816	0.999996
Q2QLL9	113	N	Similar to Purple acid phosphatase (EC 3.1.3.2).	Os12g0637100-02	119.41	_YDYFN(de)YTSGFIHHCTLTGLTHATK_	3.039	4	713.332	1
Q6Z3T9	293	N	Similar to DNA-damage-repair/toleration protein DRT100 precursor.	Os08g0505900-01	82.287	_GLGILN(de)LSR_	-0.14463	2	473.284	1
Q6Z1Y4	280	N	Nicastrin family protein.	Os08g0102100-01	151.63	_YNLLFGLTSGGPYNYN(de)GTNK_	-3.3756	2	1098.53	0.927282
Q10CF7	209	N	Protein of unknown function DUF1692 domain containing protein.	Os03g0784400-01	224.57	_IFDGSSHVN(de)VSHIIHDLSFGPK_	4.2197	3	803.741	1
Q7XWW0	606	N	Similar to cDNA clone:J023110G01, full insert sequence.	Os04g0269600-04	102.65	_GAFTNNQIWVTPYN(de)K_	0.93697	2	878.433	1
Q2R2X1	72	N	Transmembrane receptor, eukaryota domain containing protein.	Os11g0546100-01	78.149	_FTN(de)VTFWR_	-0.89432	2	537.269	1
Q5W708	122	N	Glycoside hydrolase, family 5 protein.	Os05g0244500-01	160.59	_IN(de)ETTFNFR_	3.1256	2	572.78	1
Q2R8W8	458	N	Peptidase S10, serine carboxypeptidase family protein.	Os11g0213600-01	144.35	_RLPN(de)TTHPPIN_	0.94518	3	421.563	1
Q7XWW0	200	N	Similar to cDNA clone:J023110G01, full insert sequence.	Os04g0269600-04	83.862	_DEAFN(de)ASLLR_	-0.7836	2	569.785	1
Q0D8E9	112	N	Similar to predicted protein.	Os07g0164500-01	109.79	_LHGLLLN(de)ASLPDAVALR_	-2.101	3	592.68	1
Q10E34	313	N	Similar to Receptor-like protein kinase 2.	Os03g0773700-01	153.08	_N(de)LTLLNLFR_	-1.9273	2	553.826	1
Q94DM2	283	N	Similar to Peroxidase BP 1 precursor.	Os01g0963000-04	110.75	_QGLFTSDQGLFFN(de)ATTKPIVTK_	-0.77275	3	806.093	1
Q8LIX4	202	N	Conserved hypothetical protein.	Os01g0767600-01	140.78	_LPLELPLPLN(de)R_	4.1231	2	639.389	1
B9FLE8	336	N	Similar to polygalacturonase.	Os05g0542800-03	198.04	_NVN(de)LTM(ox)VGGGAASAFCHR_	3.1046	3	627.626	0.999726
Q69WY2	593	N	Hypothetical conserved gene.	Os06g0613000-01	194.48	_LN(de)LTSAGDFLSVTK_	0.65773	2	734.893	1
B9F8I3	300	N	Similar to Alpha-N-acetylglucosaminidase.	Os04g0650900-01	52.49	_LFPSAN(de)ITK_	-0.39497	2	497.279	1
Q0D572	373	N	Glycoside hydrolase, family 17 protein.	Os07g0577300-01	84.497	_GTFCVAN(de)SSAPHSALK_	-3.1274	3	550.599	1
A3ACB2	78	N	Nonaspanin (TM9SF) family protein.	Os02g0797700-01	213.63	_M(ox)HAN(de)DSDLFLCR_	0.22111	3	499.883	1
Q94EF5	535	N	Peptidase S8, subtilisin-related domain containing protein.	Os01g0769200-01	77.597	_VFLNYYN(de)ESLVR_	-1.1874	2	760.388	0.985019
Q2QYI6	53	N	Protein of unknown function DUF1191 family protein.	Os11g0118600-01	93.176	_AFVHPHTGIVYN(de)ATVPAN(de)LTGVALSAVR_	-1.9248	4	721.139	1
Q2QYI6	59	N	Protein of unknown function DUF1191 family protein.	Os11g0118600-01	93.176	_AFVHPHTGIVYN(de)ATVPAN(de)LTGVALSAVR_	-1.9248	4	721.139	1
Q6YXZ6	107	N	Glycoside hydrolase, family 17 protein.	Os02g0139300-02	180.06	_WVDQN(de)VSNYLNDGVK_	-2.1641	2	877.418	1
Q0JBX3	128	N	Leucine-rich repeat, plant specific containing protein.	Os04g0505200-02	93.766	_GFFCERPPN(de)ITDR_	-0.20794	3	537.921	1
A3AMQ8	63	N	Six-bladed beta-propeller, TolB-like domain containing protein.	Os03g0750700-01	149.86	_WVYFAHSSPN(de)WTAELCGHK_	0.12578	4	574.015	1
Q9LX04	446	N	Similar to Pectinesterase-like protein.	Os06g0104300-01	168.76	_NFLEIVFQNN(de)DTK_	1.894	2	792.893	0.83704
A3A4F6	338	N	Protein kinase, core domain containing protein.	Os02g0210700-01	78.69	_LSGPIPASLVN(de)ASK_	-1.0113	2	678.885	1
Q9AUW1	98	N	Cupredoxin domain containing protein.	Os03g0758500-01	84.882	_TYAFELN(de)ETK_	-1.0281	2	609.792	1
Q6ZJX4	116	N	Protein of unknown function DUF26 domain containing protein.	Os08g0136700-01	105.03	_QIVSNCN(de)YTSDSR_	-3.652	2	773.838	0.996097
Q6YXZ6	133	N	Glycoside hydrolase, family 17 protein.	Os02g0139300-02	138.49	_YVAVGNEPFLETYN(de)GSFLQTTFPAIR_	-0.45614	3	979.823	1
A3CEZ9	380	N	Similar to Purple acid phosphatase.	Os12g0151000-01	141.65	_LEVVN(de)ATHALWTWR_	-2.4034	3	566.966	1
B9FNC6	775	N	Protein of unknown function DUF1620 domain containing protein.	Os05g0230600-01	108.71	_HN(de)LSAPTTSYTRPEVMVK_	-2.396	3	678.679	1
Q8H8C7	51	N	Peptidoglycan-binding Lysin subgroup domain containing protein.	Os03g0133400-01	135.08	_SAILYTSPN(de)ATTYGNLVAR_	4.3263	3	672.349	1
Q0JCP6	131	N	Similar to OSIGBa0097P08.2 protein.	Os04g0458300-02	110.38	_GFSN(de)VTWTVK_	-3.1585	2	571.292	1
A3A4F6	36	N	Protein kinase, core domain containing protein.	Os02g0210700-01	113.93	_LDLSN(de)NSFHGR_	-2.8539	3	421.539	0.988212
B9EVS6	82	N	Similar to Pectinesterase.	Os01g0312500-01	132.03	_SLPDVICGTVN(de)R_	0.79393	2	667.337	1
P0C1U4	218	N	Similar to Endo-1,4-beta-glucanase (EC 3.2.1.4).	Os03g0329500-01	102.4	_TFN(de)STADTIDR_	1.247	2	622.288	1
A3BS35	87	N	Pectinesterase inhibitor domain containing protein.	Os08g0338500-01	129.46	_DLAAVAVGLLTAN(de)ATSTSVK_	-0.13506	3	635.686	1
O49826	212	N	Chitinase (EC 3.2.1.14) III C10150-rice (EC 3.2.1.14).	Os11g0701400-01	95.183	_MFGDDVN(de)CTAAPR_	-1.3304	2	728.808	1
Q7XCY0	298	N	Peptidase S28 family protein.	Os10g0511400-01	275.17	_KN(de)GTDLVETFAR_	2.9374	2	677.348	1
B9EZX4	86	N	Similar to predicted protein.	Os02g0469200-02	124.34	_ALLN(de)FTR_	3.3125	2	419.239	1
Q9XIY6	256	N	Similar to Lanatoside 15'-O-acetylesterase precursor.	Os06g0160200-01	241.38	_TYNSAVTYYNELLN(de)NSLAEVR_	-1.0814	3	813.064	0.976035
Q7XHN3	144	N	Similar to Alpha-L-fucosidase 2.	Os07g0586200-02	101.38	_VN(de)GTWVVAGK_	-0.04652	2	517.282	1
Q67WU6	364	N	Similar to Acid phosphatase precursor.	Os06g0643900-01	121.24	_ISNINYN(de)ITSGNR_	2.2734	2	734.867	0.99925
Q6ZLQ0	133	N	Protein of unknown function DUF221 domain containing protein.	Os07g0150100-01	98.156	_TPQN(de)FTELEK_	-1.1486	2	605.298	1
Q6ZFH9	109	N	PLC-like phosphodiesterase, TIM beta/alpha-barrel domain domain containing protein.	Os08g0503200-01	162.37	_DLLMDN(de)CTSISQAYR_	-1.1744	2	895.403	1
Q69U53	182	N	PLC-like phosphodiesterase, TIM beta/alpha-barrel domain domain containing protein.	Os08g0103500-02	47.706	_VFN(de)ASGLM(ox)K_	1.14	2	493.249	1
Q8H822	174	N	Glycoside hydrolase, family 17 protein.	Os03g0221500-03	147.49	_ISTPHSSSIILDSFPPSQAFFN(de)R_	2.8123	3	851.095	1
B7E5B5	62	N	Peroxidase (EC 1.11.1.7).	Os04g0688100-02	65.219	_SDQGLIEDAQTN(de)R_	-2.2051	2	725.339	1
Q6YXX5	327	N	Leucine-rich repeat, plant specific containing protein.	Os02g0138000-00	140.14	_N(de)FTYTDNFITSR_	1.6083	2	741.343	1
Q5U1S9	55	N	Haem peroxidase family protein.	Os01g0327100-01	160.81	_QAVTNAFAN(de)DSGIAAGLIR_	1.8248	3	631.33	1
Q6YY47	95	N	PLC-like phosphodiesterase, TIM beta/alpha-barrel domain domain containing protein.	Os02g0588500-02	148.48	_MDN(de)CTNIANVYPK_	-4.0082	2	771.844	1
Q10BR1	232	N	Protein of unknown function DUF642 domain containing protein.	Os03g0807700-01	90.718	_NGCHGSMLVEAFAGN(de)VTQK_	-0.51401	3	674.98	1
Q8H822	299	N	Glycoside hydrolase, family 17 protein.	Os03g0221500-03	127.7	_HVMN(de)TTGTPK_	1.2292	2	544.768	1
Q8H3S1	129	N	FAS1 domain domain containing protein.	Os08g0321000-02	128.58	_GDTASSSMFQESGSAPGTTGYVN(de)ITQHR_	0.83057	3	963.766	1
Q8LJK2	432	N	Similar to Pectin methylesterase-like protein.	Os01g0880300-02	131.35	_GCVVN(de)GSDDYMALYR_	1.5193	2	861.871	1
Q6YY47	534	N	PLC-like phosphodiesterase, TIM beta/alpha-barrel domain domain containing protein.	Os02g0588500-02	110.38	_VM(ox)IQSTN(de)SSVLVK_	-1.2486	2	712.881	1
Q7XUQ5	112	N	Similar to H0510A06.2 protein.	Os04g0481200-01	145.91	_LN(de)LTESLAAIR_	1.2403	2	602.345	1
B9EX81	372	N	Glycoside hydrolase, family 27 protein.	Os01g0518500-02	219.01	_HLDN(de)DTLSIITNPTLLK_	-0.08765	3	637.682	1
Q9LX04	432	N	Similar to Pectinesterase-like protein.	Os06g0104300-01	77.662	_TSVIN(de)STYK_	1.1878	2	508.263	1
Q8H3S1	218	N	FAS1 domain domain containing protein.	Os08g0321000-02	216.35	_NFAGLLASNADVYSNIN(de)ATK_	1.53	2	1043.52	0.967007
Q5ZAM8	387	N	Similar to Lysosomal Pro-X carboxypeptidase.	Os01g0767100-01	66.27	_FN(de)YTSYEK_	0.28833	2	527.734	1
Q65XN4	271	N	Pectin lyase fold domain containing protein.	Os05g0542900-01	219.66	_AISCGPGHGISIGGLGEN(de)R_	0.13041	3	618.972	1
B9F4T3	203	N	Glutelin precursor.	Os02g0249900-01	64.685	_AQQQQVYGSSIEQHSGQN(de)IFSGFGVEM(ox)LSEALGIN(de)AVAAK_	1.4848	3	1406.01	1
B9F4T3	220	N	Glutelin precursor.	Os02g0249900-01	64.685	_AQQQQVYGSSIEQHSGQN(de)IFSGFGVEM(ox)LSEALGIN(de)AVAAK_	1.4848	3	1406.01	1
Q9LDX7	81	N	SOUL haem-binding protein domain containing protein.	Os01g0235300-02	153.39	_LFQYLMGANLN(de)SSR_	-1.3911	2	808.903	0.972931
Q5WA72	151	N	Thioredoxin domain 2 containing protein.	Os06g0163400-01	169.43	_GFPTVLLFVN(de)GTEHQFTGLHTK_	-2.1662	4	612.322	1
Q6AVR6	564	N	Six-bladed beta-propeller, TolB-like domain containing protein.	Os03g0840200-02	164.74	_HAPGSGSFAIYMVHPN(de)GTGLR_	3.857	3	724.69	1
Q0D5N0	102	N	Protein of unknown function DUF538 family protein.	Os01g0913100-01	116.37	_GN(de)LSFGALR_	2.121	2	469.253	1
Q6AUL0	299	N	Peptidase A1 domain containing protein.	Os05g0403300-01	123.15	_VN(de)GHTVPVN(de)ATLLAIDK_	3.2302	3	589.324	1
Q9LX04	295	N	Similar to Pectinesterase-like protein.	Os06g0104300-01	125.57	_FVN(de)ESLWTK_	-4.0351	2	563.787	1
C7IZL4	152	N	Ribonuclease III domain containing protein.	Os03g0854400-01	112.58	_ALIGAVAVDAN(de)STHAAEEVFWK_	1.5907	3	768.058	1
Q651P3	51	N	Peptidoglycan-binding Lysin subgroup domain containing protein.	Os09g0548200-01	97.059	_ASTCQALVAYAPPN(de)ATTLAAVR_	0.32971	2	1125.08	1
Q7F731	52	N	Similar to Nectarin 1 precursor (EC 1.15.1.1) (Superoxide dismutase [Mn]).	Os01g0284500-01	99.927	_AN(de)VTADDFFFAGLK_	3.2946	2	759.872	1
Q7X6F6	127	N	Similar to Alpha-L-arabinofuranosidase/beta-D-xylosidase isoenzyme ARA-I.	Os04g0640700-01	102.65	_FSTLVPGATSFPQPILTAASFN(de)ASLFR_	2.139	3	948.5	1
B9FWE4	25	N	Similar to Calreticulin (Fragment).	Os07g0246200-02	188.58	_KDENMAGEWN(de)HTSGK_	2.3042	3	569.582	1
Q0DJC5	300	N	Similar to Ribophorin I (Fragment).	Os05g0301500-01	206.81	_DEIGN(de)ISTSHLWSDSK_	2.5759	2	896.418	1
Q5QMT0	96	N	Similar to Beta-glucosidase.	Os01g0508000-01	277.1	_TPGEIANN(de)ATADVTVDEYHR_	-3.8506	3	726.006	0.998993
Q53Q73	404	N	Similar to Purple acid phosphatase.	Os12g0151000-01	226.19	_LEVVN(de)ATHALWTWHR_	1.3435	3	612.653	1
Q0J0Q3	69	N	Similar to Beta-1,3-glucanase (Fragment).	Os09g0502200-01	120.45	_IYDAN(de)SSVLR_	-1.1531	2	570.793	1
Q7XSU2	227	N	Similar to Peroxidase (EC 1.11.1.7).	Os04g0689000-01	67.981	_LALN(de)CTK_	0.42927	2	411.717	1
B9EZC1	274	N	Similar to Alpha-xylosidase precursor (Fragment).	Os01g0130400-01	148.89	_N(de)LSVVEGVVEGYR_	0.67627	3	475.249	1
A3BUS0	226	N	Similar to aminoacylase-1.	Os08g0511900-01	86.472	_N(de)LTFEFK_	0.94467	2	451.231	1
Q5ZAM8	416	N	Similar to Lysosomal Pro-X carboxypeptidase.	Os01g0767100-01	137.61	_PQWITTEFGGHN(de)ISLVLER_	-0.042346	3	734.048	1
Q53NL1	261	N	Class III chitinase homologue (OsChib3H-c).	Os11g0701000-01	89.231	_IFLGLAAAN(de)VTGK_	0.34248	2	639.371	1
Q10Q09	571	N	Similar to Diphosphonucleotide phosphatase 1 precursor.	Os03g0214000-01	181.58	_LTAFN(de)HTALLFEYVR_	3.1798	3	599.986	1
B9EZX4	673	N	Similar to predicted protein.	Os02g0469200-02	102.73	_AAAVPLLLVN(de)GTYK_	-0.84425	3	478.281	1
B7EMZ8	155	N	Similar to serologically defined breast cancer antigen NY-BR-84.	Os05g0490200-02	142.79	_GFYESNINVPELSALEHGFN(de)ITHK_	0.18551	4	680.587	1
Q7F5L2	219	N	Similar to 260 kDa major acidic fibroblast growth factor-stimulated phosphoprotein (Fragment).	Os01g0196600-01	166.11	_HYN(de)GSVPFEER_	-1.3092	3	446.538	1
H2KW82	735	N	Similar to Alpha-mannosidase.	Os11g0525600-02	181.67	_ELSTEVVTNMATN(de)K_	0.95679	2	770.376	0.999586
Q0D3N0	203	N	Peroxidase.	Os07g0677300-01	86.488	_LYN(de)ETNIDSSFATALK_	-0.74203	2	895.441	0.99949
Q653H4	87	N	Bifunctional inhibitor/plant lipid transfer protein/seed storage domain containing protein.	Os06g0686400-02	116.55	_AFNIN(de)ISDALR_	0.38615	2	618.827	1
H2KW82	282	N	Similar to Alpha-mannosidase.	Os11g0525600-02	130.01	_VDDFVAAAIAQAN(de)ITR_	2.788	3	559.961	1
B9EZC1	160	N	Similar to Alpha-xylosidase precursor (Fragment).	Os01g0130400-01	103.76	_EALFN(de)TSCGALVFK_	-2.0109	2	780.387	1
Q67IX6	315	N	Thioredoxin domain domain containing protein.	Os02g0100100-01	125.84	_QILLFVVAN(de)ESSK_	-3.1385	2	725.906	1
Q53ML9	171	N	Similar to Transmembrane protein TM9SF3 (Fragment).	Os11g0181100-01	143.97	_IIHVN(de)LTQESPK_	-0.26886	2	691.382	1
B9FDT1	307	N	Similar to Ribophorin I (Fragment).	Os04g0693000-01	152.47	_DEIGN(de)ISSSHLR_	0.92733	3	444.221	1
B9GCX2	581	N	Similar to Relative to SR12 protein (Fragment).	Os12g0429200-01	103.04	_VN(de)ISDADVAFWSSK_	-0.44108	2	771.372	1
Q653V7	467	N	Similar to High pI alpha-glucosidase.	Os06g0675700-01	91.906	_IN(de)NSGVR_	1.1139	2	381.703	0.999924
B9FUN6	208	N	Similar to Nucleoid DNA-binding-like protein.	Os07g0658600-00	105.52	_SLN(de)FSGTLR_	0.62596	2	499.264	1
Q339K4	150	N	Similar to Vacuolar sorting receptor 4 precursor (AtVSR4) (Epidermal growth factor receptor-like protein 2b) (AtELP2b) (BP80-like protein a) (AtBP80a).	Os10g0346600-00	110.55	_YIQN(de)ITIPSALIDK_	-2.9233	2	796.445	1
Q0DUA3	304	N	Similar to Cupin family protein, expressed.	Os03g0197300-01	120.32	_GSNIGMFM(ox)VN(de)LTTGAM(ox)MGPHWNPR_	-0.61946	3	885.4	0.999996
Q67VZ0	110	N	Similar to Dehydration stress-induced protein.	Os06g0221300-01	83.36	_GPCLPAAPCWMN(de)LTSDGAGAHHGWYCNYVEVTATGPHR_	2.6361	5	843.574	0.999991
Q75K55	95	N	Pollen Ole e 1 allergen and extensin domain containing protein.	Os05g0531200-02	135.99	_VLN(de)MTSTATDK_	-0.030489	2	592.292	1
Q9AUQ7	95	N	Similar to Atypical receptor-like kinase MARK.	Os03g0223000-02	171.29	_VPEGTLGN(de)LTALHTLSLR_	-0.65523	3	632.354	1
Q10BR1	23	N	Protein of unknown function DUF642 domain containing protein.	Os03g0807700-01	229.89	_ASASQN(de)VSVRPGALYALTFAATR_	-0.92993	3	785.416	1
Q5Z7J2	220	N	Similar to Peroxidase P7 (EC 1.11.1.7) (TP7).	Os06g0547400-01	123.75	_NIN(de)ASFASLR_	1.5696	2	548.288	0.999985
Q9AX68	44	N	Protein of unknown function DUF642 domain containing protein.	Os01g0611000-01	158.85	_SDLVN(de)GTVVR_	1.9121	2	531.787	1
Q0DKX3	430	N	Similar to Aspartic protease precursor.	Os05g0137400-01	121.68	_M(ox)PNLAFTIAN(de)K_	-0.71181	2	619.82	1
Q0J962	341	N	Granulin domain containing protein.	Os04g0670200-02	67.494	_NIN(de)VTTGK_	-2.2804	2	425.232	0.999215
A3AU20	276	N	Similar to H0823A09.7 protein.	Os04g0434400-01	88.101	_AGEAASN(de)LSDIAR_	-1.6671	2	639.315	1
H2KW82	535	N	Similar to Alpha-mannosidase.	Os11g0525600-02	140.46	_EVESQLLPIAN(de)ASLYM(ox)R_	2.9966	3	651.668	1
Q7XTY1	126	N	FAS1 domain domain containing protein.	Os04g0574200-01	212.66	_LHSLSDGSELTTTLYQTTGDASGNM(ox)GHVN(de)ITNLR_	1.3799	4	906.435	0.992606
Q943L0	160	N	Thaumatin, pathogenesis-related family protein.	Os01g0839900-01	216.15	_N(de)LTETCPSELQLR_	2.4324	2	782.382	1
Q10BR1	208	N	Protein of unknown function DUF642 domain containing protein.	Os03g0807700-01	77.185	_AYN(de)LSFVVGDAK_	-1.5892	2	643.829	1
Q9AX68	330	N	Protein of unknown function DUF642 domain containing protein.	Os01g0611000-01	93.096	_AVLEFAAIAN(de)R_	-1.7726	2	589.327	1
Q6YZA9	79	N	Germin-like protein 8-2, Disease resistance	Os08g0189100-01	282.75	_VGSN(de)VTLVNVLQLPGLNTLGISIAR_	2.2113	2	1276.24	1
B9FUS5	268	N	Similar to Xylose isomerase (EC 5.3.1.5).	Os07g0669100-01	125.73	_KIGFN(de)GTLLIEPK_	0.16019	3	478.281	1
Q67IX6	185	N	Thioredoxin domain domain containing protein.	Os02g0100100-01	106.6	_LAPGVQN(de)ITTVDEAEK_	-2.0184	2	844.435	1
B9EWL3	140	N	Similar to Peroxidase 12 precursor (EC 1.11.1.7) (Atperox P12) (PRXR6) (ATP4a).	Os01g0962700-01	152.38	_RDPAMN(de)ATFAGR_	-3.172	3	437.212	1
Q0JKM8	265	N	Similar to Aspartic proteinase oryzasin 1 precursor (EC 3.4.23.-).	Os01g0663400-01	86.344	_GN(de)HTYVPVTR_	-1.7534	2	573.793	1
Q42456	252	N	Aspartic proteinase oryzasin 1 precursor (EC 3.4.23.-).	Os05g0567100-02	127.83	_GN(de)HTYVPVSQK_	1.0318	2	616.811	1
Q6H661	51	N	Similar to C13 endopeptidase NP1 (Fragment).	Os02g0644000-01	65.535	_NFYAVLLGN(de)K_	0.12595	2	571.311	1
Q6ZIX4	72	N	13 kDa prolamin precursor.	Os07g0206500-00	200.52	_QQHSIVATPFWQPATFQLIN(de)N(de)QVM(ox)QQQCCQQLR_	0.34208	3	1350.64	1
Q6ZIX4	73	N	13 kDa prolamin precursor.	Os07g0206500-00	200.52	_QQHSIVATPFWQPATFQLIN(de)N(de)QVM(ox)QQQCCQQLR_	0.34208	3	1350.64	1
Q6YZA9	54	N	Germin-like protein 8-2, Disease resistance	Os08g0189100-01	87.719	_NPM(ox)N(de)ASADDFFK_	-1.9962	2	688.29	0.999476
Q10LT1	400	N	11-S plant seed storage protein family protein.	Os03g0336100-01	254.31	_NAYGSSVAVDKHDYEPLGHSDIGVYLVN(de)LTAGSMMAPHVNPR_	2.9412	4	1122.04	1
Q0DUA3	438	N	Similar to Cupin family protein, expressed.	Os03g0197300-01	134.49	_SLGQDN(de)STNVGR_	-1.8574	2	625.797	0.999932
Q75GX9	357	N	Globulin 1 (Fragment).	Os03g0663800-01	123.4	_VAVVN(de)ITAGSM(ox)N(de)APFYN(de)TR_	2.7771	3	683.999	1
Q75GX9	362	N	Globulin 1 (Fragment).	Os03g0663800-01	123.4	_VAVVN(de)ITAGSM(ox)N(de)APFYN(de)TR_	2.7771	3	683.999	1
Q75GX9	350	N	Globulin 1 (Fragment).	Os03g0663800-01	190.8	_VAVVN(de)ITAGSMN(de)APFYNTR_	0.46766	2	1015	1
Q852L2	297	N	RmlC-like jelly roll fold domain containing protein.	Os03g0793700-01	260.75	_LDLQIGLAN(de)ITR_	0.73701	2	665.385	1

## Sheet: Coverage
	Modification sites coverage						Modified proteins coverage
