# Supplementary material for: Mapping the N-linked glycosites of rice (Oryza sativa L.) germinating embryos
Source: PLoS One. 2017 Mar 22;12(3):e0173853. doi: 10.1371/journal.pone.0173853 (PMC5362090; doi:10.1371/journal.pone.0173853)
Supplement: S3 Table — (XLS) [file pone.0173853.s009.xls]

## Sheet: Sheet1
S4 Table. Reported glycoproteomic cases in plants.
species	Glycosite	Gycoproteins	tissue	reference
Trachycarpus fortunei	13		leaf	[19]
Hordeum vulgare	73	65	grain	[20]
Lotus japonicus	6	2	seed	[21]
Triticum aestivum	78	67	grain	[22]
Gossypium hirsutum	106	67	Cotton fiber	[23]
Vitis vinifera	323	203	exocarp, mesocarp	[24]
Solanum lycopersicum	318	230	fruit pericarp	[25]
Arabidopsis thaliana		173	leaf,seedling	[26]
Arabidopsis thaliana	346	270	inflorescence	[27]
Brachypodium distachyon L.	47	46	seedling leaf	[28]
Arabidopsis thaliana	2186		rosette leaf, small flower bud, flower, seedling	[29]
